# Supplementary material for: Uncovering biosynthetic relationships between antifungal nonadrides and octadrides
Source: Chem Sci. 2020 Oct 7;11(42):11570–8. doi: 10.1039/d0sc04309e (PMC8162798; doi:10.1039/d0sc04309e)
Supplement: SC-011-D0SC04309E-s002 [file SC-011-D0SC04309E-s002.cif]

# Electronic Supplementary Material (ESI) for Chemical Science.
# This journal is © The Royal Society of Chemistry 2020

####################################################################### 
# 
# This file contains crystal structure data downloaded from the 
# Cambridge Structural Database (CSD) hosted by the Cambridge 
# Crystallographic Data Centre (CCDC).
# 
# Full information about CCDC data access policies and citation 
# guidelines are available at http://www.ccdc.cam.ac.uk/access/V1 
# 
# Audit and citation data items may have been added by the CCDC. 
# Please retain this information to preserve the provenance of 
# this file and to allow appropriate attribution of the data. 
# 
#######################################################################

data_16_scy5_sq
_database_code_depnum_ccdc_archive 'CCDC 2011262'
loop_
_audit_author_name
_audit_author_address
'Hazel Sparkes'
;University of Bristol
United Kingdom
;
_audit_update_record             
;
2020-06-22 deposited with the CCDC.	2020-10-07 downloaded from the CCDC.
;
# start Validation Reply Form
_vrf_PLAT420_16_scy5_sq          
;
PROBLEM: D-H Without Acceptor       O7       --H7       .     Please Check
RESPONSE: Solvent in the lattice could not be sensibly modelled and so Squeeze was applied it is possible that the OH could form some sort of interaction with the solvent.
;
# Added during the CSD deposition process: Monday 22 June 2020 11:49 AM
# end Validation Reply Form

_audit_creation_date             2020-06-22
_audit_creation_method           
;
Olex2 1.3
(compiled Nov 21 2019 18:26:39 for OlexSys, GUI svn.r6003)
;
_shelx_SHELXL_version_number     2018/3
_chemical_name_common            ?
_chemical_name_systematic        ?
_chemical_formula_moiety         'C22 H28 O7'
_chemical_formula_sum            'C22 H28 O7'
_chemical_formula_weight         404.44
_chemical_absolute_configuration unk
_chemical_melting_point          ?
loop_
_atom_type_symbol
_atom_type_description
_atom_type_scat_dispersion_real
_atom_type_scat_dispersion_imag
_atom_type_scat_source
C C 0.0033 0.0016 'International Tables Vol C Tables 4.2.6.8 and 6.1.1.4'
H H 0.0000 0.0000 'International Tables Vol C Tables 4.2.6.8 and 6.1.1.4'
O O 0.0106 0.0060 'International Tables Vol C Tables 4.2.6.8 and 6.1.1.4'

_shelx_space_group_comment       
;
The symmetry employed for this shelxl refinement is uniquely defined
by the following loop, which should always be used as a source of
symmetry information in preference to the above space-group names.
They are only intended as comments.
;
_space_group_crystal_system      orthorhombic
_space_group_IT_number           19
_space_group_name_H-M_alt        'P 21 21 21'
_space_group_name_Hall           'P 2ac 2ab'
loop_
_space_group_symop_operation_xyz
'x, y, z'
'-x+1/2, -y, z+1/2'
'x+1/2, -y+1/2, -z'
'-x, y+1/2, -z+1/2'

_cell_length_a                   8.0210(2)
_cell_length_b                   10.0682(2)
_cell_length_c                   29.3914(7)
_cell_angle_alpha                90
_cell_angle_beta                 90
_cell_angle_gamma                90
_cell_volume                     2373.56(9)
_cell_formula_units_Z            4
_cell_measurement_reflns_used    5410
_cell_measurement_temperature    100(2)
_cell_measurement_theta_max      24.088
_cell_measurement_theta_min      2.452
_shelx_estimated_absorpt_T_max   0.981
_shelx_estimated_absorpt_T_min   0.953
_exptl_absorpt_coefficient_mu    0.084
_exptl_absorpt_correction_T_max  0.7456
_exptl_absorpt_correction_T_min  0.6468
_exptl_absorpt_correction_type   multi-scan
_exptl_absorpt_process_details   
;
SADABS-2014/5 (Bruker,2014/5) was used for absorption correction.
wR2(int) was 0.0723 before and 0.0468 after correction.
The Ratio of minimum to maximum transmission is 0.8675.
The \l/2 correction factor is Not present.
;
_exptl_absorpt_special_details   ?
_exptl_crystal_colour            colourless
_exptl_crystal_colour_primary    colourless
_exptl_crystal_density_diffrn    1.132
_exptl_crystal_density_meas      ?
_exptl_crystal_density_method    ?
_exptl_crystal_description       block
_exptl_crystal_F_000             864
_exptl_crystal_size_max          0.577
_exptl_crystal_size_mid          0.408
_exptl_crystal_size_min          0.226
_exptl_transmission_factor_max   ?
_exptl_transmission_factor_min   ?
_diffrn_reflns_av_R_equivalents  0.0372
_diffrn_reflns_av_unetI/netI     0.0385
_diffrn_reflns_Laue_measured_fraction_full 0.999
_diffrn_reflns_Laue_measured_fraction_max 0.999
_diffrn_reflns_limit_h_max       10
_diffrn_reflns_limit_h_min       -10
_diffrn_reflns_limit_k_max       13
_diffrn_reflns_limit_k_min       -13
_diffrn_reflns_limit_l_max       35
_diffrn_reflns_limit_l_min       -38
_diffrn_reflns_number            21576
_diffrn_reflns_point_group_measured_fraction_full 1.000
_diffrn_reflns_point_group_measured_fraction_max 0.999
_diffrn_reflns_theta_full        26.000
_diffrn_reflns_theta_max         27.936
_diffrn_reflns_theta_min         2.138
_diffrn_ambient_temperature      100(2)
_diffrn_detector                 'Bruker area detector'
_diffrn_detector_area_resol_mean ?
_diffrn_detector_type            'CCD area detector'
_diffrn_measured_fraction_theta_full 0.999
_diffrn_measured_fraction_theta_max 0.999
_diffrn_measurement_device       'Bruker Apex II kappa CCD area detector'
_diffrn_measurement_device_type  'Bruker Apex II kappa CCD area detector'
_diffrn_measurement_method       '\f and \w scans'
_diffrn_radiation_monochromator  graphite
_diffrn_radiation_type           MoK\a
_diffrn_radiation_wavelength     0.71073
_diffrn_source                   'fine-focus sealed tube'
_reflns_Friedel_coverage         0.752
_reflns_Friedel_fraction_full    1.000
_reflns_Friedel_fraction_max     0.998
_reflns_number_gt                4779
_reflns_number_total             5685
_reflns_special_details          
;
 Reflections were merged by SHELXL according to the crystal
 class for the calculation of statistics and refinement.
 
 Structure factors included contributions from the .fab file.
 
 _reflns_Friedel_fraction is defined as the number of unique
 Friedel pairs measured divided by the number that would be
 possible theoretically, ignoring centric projections and
 systematic absences.
;
_reflns_threshold_expression     'I > 2\s(I)'
_computing_cell_refinement       'SAINT v8.37A (Bruker, 2015)'
_computing_data_collection       ?
_computing_data_reduction        'SAINT v8.37A (Bruker, 2015)'
_computing_molecular_graphics    'Olex2 1.3 (Dolomanov et al., 2009)'
_computing_publication_material  'Olex2 1.3 (Dolomanov et al., 2009)'
_computing_structure_refinement  'SHELXL 2018/3 (Sheldrick, 2015)'
_computing_structure_solution    'SHELXS  (Sheldrick, 2008)'
_refine_diff_density_max         0.293
_refine_diff_density_min         -0.316
_refine_diff_density_rms         0.052
_refine_ls_extinction_coef       .
_refine_ls_extinction_method     none
_refine_ls_goodness_of_fit_ref   1.059
_refine_ls_hydrogen_treatment    constr
_refine_ls_matrix_type           full
_refine_ls_number_parameters     306
_refine_ls_number_reflns         5685
_refine_ls_number_restraints     105
_refine_ls_R_factor_all          0.0678
_refine_ls_R_factor_gt           0.0547
_refine_ls_restrained_S_all      1.067
_refine_ls_shift/su_max          0.001
_refine_ls_shift/su_mean         0.000
_refine_ls_structure_factor_coef Fsqd
_refine_ls_weighting_details     
'w=1/[\s^2^(Fo^2^)+(0.0695P)^2^+0.8984P] where P=(Fo^2^+2Fc^2^)/3'
_refine_ls_weighting_scheme      calc
_refine_ls_wR_factor_gt          0.1346
_refine_ls_wR_factor_ref         0.1410
_refine_special_details          
;
Squeeze applied to remove disordered solvent, probably diethyl ether.
Occupancies of disordered atoms were refined with the sum set to
equal 1, they were then fixed at the refined values.  Restraints
were applied to maintain sensible thermal and geometric
parameters for the disordered atoms.
;
_olex2_refinement_description    
;
1. Fixed Uiso
 At 1.2 times of:
  All C(H) groups, All C(H,H) groups, All C(H,H,H,H) groups
 At 1.5 times of:
  All C(H,H,H) groups, All O(H) groups
2. Restrained distances
 C14-C13 \\sim C14A-C13 \\sim C15A-C14A \\sim C15-C14 \\sim C16-C15 \\sim
C16A-C15A
 with sigma of 0.01
3. Uiso/Uaniso restraints and constraints
C14A \\sim C15A \\sim C14 \\sim C16A \\sim C16 \\sim C15: within 2A with sigma
of 0.01 and sigma for terminal atoms of 0.02 within 2A
Uanis(C16) \\sim Ueq, Uanis(C16A) \\sim Ueq: with sigma of 0.003 and sigma for
terminal atoms of 0.006
Uanis(C21) \\sim Ueq, Uanis(C21A) \\sim Ueq: with sigma of 0.01 and sigma for
terminal atoms of 0.02
Uanis(C21A) = Uanis(C21)
4. Others
 Fixed Sof: H13A(0.6409) H13B(0.6409) H13C(0.3591) H13D(0.3591) C14(0.6409)
 H14A(0.6409) H14B(0.6409) C15(0.6409) H15A(0.6409) H15B(0.6409) C16(0.6409)
 H16A(0.6409) H16B(0.6409) H16C(0.6409) H20A(0.47598) H20B(0.47598)
 H20C(0.52402) H20D(0.52402) C21(0.47598) H21A(0.47598) H21B(0.47598)
 C22(0.47598) H22A(0.47598) H22B(0.47598) H22C(0.47598) C21A(0.52402)
 H21C(0.52402) H21D(0.52402) C22A(0.52402) H22D(0.52402) H22E(0.52402)
 H22F(0.52402) C14A(0.3591) H14C(0.3591) H14D(0.3591) C15A(0.3591) H15C(0.3591)
 H15D(0.3591) C16A(0.3591) H16D(0.3591) H16E(0.3591) H16F(0.3591)
5.a Ternary CH refined with riding coordinates:
 C4(H4)
5.b Secondary CH2 refined with riding coordinates:
 C1(H1A,H1B), C5(H5A,H5B), C8(H8A,H8B), C12(H12A,H12B), C13(H13A,H13B),
 C13(H13C,H13D), C14(H14A,H14B), C15(H15A,H15B), C19(H19A,H19B), C20(H20A,H20B),
  C20(H20C,H20D), C21(H21A,H21B), C21A(H21C,H21D), C14A(H14C,H14D), C15A(H15C,
 H15D)
5.c Idealised Me refined as rotating group:
 C16(H16A,H16B,H16C), C22(H22A,H22B,H22C), C22A(H22D,H22E,H22F), C16A(H16D,
 H16E,H16F)
5.d Idealised tetrahedral OH refined as rotating group:
 O7(H7)
;
_atom_sites_solution_hydrogens   geom
_atom_sites_solution_primary     direct
_atom_sites_solution_secondary   ?
loop_
_atom_site_label
_atom_site_type_symbol
_atom_site_fract_x
_atom_site_fract_y
_atom_site_fract_z
_atom_site_U_iso_or_equiv
_atom_site_adp_type
_atom_site_occupancy
_atom_site_site_symmetry_order
_atom_site_calc_flag
_atom_site_refinement_flags_posn
_atom_site_refinement_flags_adp
_atom_site_refinement_flags_occupancy
_atom_site_disorder_assembly
_atom_site_disorder_group
O1 O 0.2490(3) 0.7933(2) 0.32404(7) 0.0272(5) Uani 1 1 d . . . . .
O2 O 0.3070(3) 0.6493(3) 0.38061(8) 0.0400(6) Uani 1 1 d . . . . .
O3 O 0.2531(3) 0.8910(2) 0.25585(8) 0.0290(5) Uani 1 1 d . . . . .
O4 O 0.9081(3) 1.0403(2) 0.30650(8) 0.0326(5) Uani 1 1 d . . . . .
O5 O 0.8290(3) 1.0377(2) 0.23282(8) 0.0361(6) Uani 1 1 d . . . . .
O6 O 0.9753(3) 0.9715(3) 0.37704(9) 0.0421(6) Uani 1 1 d . . . . .
O7 O 0.6706(3) 0.7311(2) 0.39401(7) 0.0306(5) Uani 1 1 d . . . . .
H7 H 0.701198 0.727000 0.421304 0.046 Uiso 1 1 calc R U . . .
C1 C 0.6208(4) 0.5737(3) 0.33370(10) 0.0221(6) Uani 1 1 d . . . . .
H1A H 0.682212 0.537505 0.307242 0.027 Uiso 1 1 calc R U . . .
H1B H 0.559072 0.499363 0.347896 0.027 Uiso 1 1 calc R U . . .
C2 C 0.4976(4) 0.6738(3) 0.31692(10) 0.0220(6) Uani 1 1 d . . . . .
C3 C 0.4802(3) 0.7452(3) 0.27868(9) 0.0197(5) Uani 1 1 d . . . . .
C4 C 0.5788(3) 0.7568(3) 0.23544(9) 0.0219(6) Uani 1 1 d . . . . .
H4 H 0.559774 0.848242 0.223211 0.026 Uiso 1 1 calc R U . . .
C5 C 0.7692(3) 0.7402(3) 0.24203(10) 0.0220(6) Uani 1 1 d . . . . .
H5A H 0.793760 0.647733 0.251318 0.026 Uiso 1 1 calc R U . . .
H5B H 0.826695 0.757178 0.212789 0.026 Uiso 1 1 calc R U . . .
C6 C 0.8338(3) 0.8337(3) 0.27729(10) 0.0231(6) Uani 1 1 d . . . . .
C7 C 0.8804(3) 0.8126(3) 0.32025(10) 0.0234(6) Uani 1 1 d . . . . .
C8 C 0.9041(4) 0.6879(3) 0.34606(10) 0.0230(6) Uani 1 1 d . . . . .
H8A H 0.988292 0.704387 0.370036 0.028 Uiso 1 1 calc R U . . .
H8B H 0.951332 0.620718 0.325095 0.028 Uiso 1 1 calc R U . . .
C9 C 0.7495(4) 0.6277(3) 0.36867(9) 0.0226(6) Uani 1 1 d . . . . .
C10 C 0.3483(4) 0.6989(3) 0.34573(11) 0.0276(7) Uani 1 1 d . . . . .
C11 C 0.3195(3) 0.8191(3) 0.28248(10) 0.0225(6) Uani 1 1 d . . . . .
C12 C 0.5061(4) 0.6586(3) 0.20069(10) 0.0257(6) Uani 1 1 d . . . . .
H12A H 0.514040 0.567796 0.213436 0.031 Uiso 1 1 calc R U . . .
H12B H 0.386332 0.678976 0.196477 0.031 Uiso 1 1 calc R U . . .
C13 C 0.5909(5) 0.6599(4) 0.15410(11) 0.0419(9) Uani 1 1 d D . . . .
H13A H 0.587514 0.751063 0.141548 0.050 Uiso 0.6409 1 calc R U P A 1
H13B H 0.709332 0.634247 0.157691 0.050 Uiso 0.6409 1 calc R U P A 1
H13C H 0.698783 0.612257 0.155446 0.050 Uiso 0.3591 1 calc R U P B 2
H13D H 0.611693 0.752265 0.144086 0.050 Uiso 0.3591 1 calc R U P B 2
C14 C 0.5070(14) 0.5651(13) 0.1208(3) 0.053(3) Uani 0.6409 1 d D U P C 1
H14A H 0.389184 0.591529 0.116428 0.064 Uiso 0.6409 1 calc R U P C 1
H14B H 0.508817 0.473793 0.133288 0.064 Uiso 0.6409 1 calc R U P C 1
C15 C 0.5985(13) 0.5681(12) 0.0749(3) 0.074(2) Uani 0.6409 1 d D U P C 1
H15A H 0.715845 0.540466 0.079289 0.089 Uiso 0.6409 1 calc R U P C 1
H15B H 0.598397 0.659823 0.062765 0.089 Uiso 0.6409 1 calc R U P C 1
C16 C 0.5142(18) 0.4747(13) 0.0404(3) 0.116(4) Uani 0.6409 1 d D U P C 1
H16A H 0.577569 0.475054 0.011867 0.174 Uiso 0.6409 1 calc R U P C 1
H16B H 0.400201 0.505313 0.034545 0.174 Uiso 0.6409 1 calc R U P C 1
H16C H 0.511166 0.384377 0.052751 0.174 Uiso 0.6409 1 calc R U P C 1
C17 C 0.8533(3) 0.9777(3) 0.26765(11) 0.0272(7) Uani 1 1 d . . . . .
C18 C 0.9277(4) 0.9425(3) 0.34002(12) 0.0297(7) Uani 1 1 d . . . . .
C19 C 0.8045(4) 0.5150(3) 0.40049(11) 0.0314(7) Uani 1 1 d . . . . .
H19A H 0.883114 0.552015 0.423144 0.038 Uiso 1 1 calc R U . . .
H19B H 0.705357 0.482881 0.417280 0.038 Uiso 1 1 calc R U . . .
C20 C 0.8874(6) 0.3962(4) 0.37752(13) 0.0436(9) Uani 1 1 d . . . . .
H20A H 0.798940 0.341173 0.363527 0.052 Uiso 0.476 1 calc R U P D 1
H20B H 0.958483 0.430007 0.352531 0.052 Uiso 0.476 1 calc R U P D 1
H20C H 0.983507 0.425966 0.358994 0.052 Uiso 0.524 1 calc R U P E 2
H20D H 0.807068 0.350541 0.357304 0.052 Uiso 0.524 1 calc R U P E 2
C21 C 0.994(2) 0.306(3) 0.4074(8) 0.053(3) Uani 0.476 1 d . U P F 1
H21A H 1.088782 0.357910 0.419819 0.064 Uiso 0.476 1 calc R U P F 1
H21B H 1.039848 0.233061 0.388800 0.064 Uiso 0.476 1 calc R U P F 1
C22 C 0.8924(17) 0.2482(10) 0.4469(4) 0.069(3) Uani 0.476 1 d . . P F 1
H22A H 0.797640 0.198057 0.434687 0.103 Uiso 0.476 1 calc R U P F 1
H22B H 0.851415 0.320395 0.466200 0.103 Uiso 0.476 1 calc R U P F 1
H22C H 0.963273 0.188832 0.464879 0.103 Uiso 0.476 1 calc R U P F 1
C21A C 0.947(2) 0.300(3) 0.4158(7) 0.053(3) Uani 0.524 1 d . U P F 2
H21C H 0.856465 0.289443 0.438314 0.064 Uiso 0.524 1 calc R U P F 2
H21D H 0.970036 0.211977 0.402300 0.064 Uiso 0.524 1 calc R U P F 2
C22A C 1.1010(16) 0.3484(11) 0.4397(4) 0.084(4) Uani 0.524 1 d . . P F 2
H22D H 1.180896 0.382118 0.417313 0.126 Uiso 0.524 1 calc R U P F 2
H22E H 1.151481 0.274798 0.456667 0.126 Uiso 0.524 1 calc R U P F 2
H22F H 1.071103 0.419750 0.460910 0.126 Uiso 0.524 1 calc R U P F 2
C14A C 0.471(3) 0.590(3) 0.1211(6) 0.064(4) Uani 0.3591 1 d D U P C 2
H14C H 0.358736 0.628327 0.125467 0.076 Uiso 0.3591 1 calc R U P C 2
H14D H 0.464584 0.495108 0.130070 0.076 Uiso 0.3591 1 calc R U P C 2
C15A C 0.512(2) 0.5950(19) 0.0698(6) 0.073(3) Uani 0.3591 1 d D U P C 2
H15C H 0.415594 0.565600 0.051179 0.087 Uiso 0.3591 1 calc R U P C 2
H15D H 0.545215 0.685449 0.060263 0.087 Uiso 0.3591 1 calc R U P C 2
C16A C 0.657(2) 0.497(2) 0.0665(7) 0.101(5) Uani 0.3591 1 d D U P C 2
H16D H 0.738719 0.530337 0.044484 0.151 Uiso 0.3591 1 calc R U P C 2
H16E H 0.615470 0.410471 0.056625 0.151 Uiso 0.3591 1 calc R U P C 2
H16F H 0.710051 0.488490 0.096427 0.151 Uiso 0.3591 1 calc R U P C 2

loop_
_atom_site_aniso_label
_atom_site_aniso_U_11
_atom_site_aniso_U_22
_atom_site_aniso_U_33
_atom_site_aniso_U_23
_atom_site_aniso_U_13
_atom_site_aniso_U_12
O1 0.0158(9) 0.0368(12) 0.0291(11) -0.0044(9) 0.0025(8) 0.0017(9)
O2 0.0238(11) 0.0703(18) 0.0259(12) 0.0074(12) 0.0046(9) -0.0002(12)
O3 0.0210(10) 0.0233(11) 0.0429(13) 0.0047(9) 0.0006(10) 0.0028(9)
O4 0.0234(11) 0.0225(11) 0.0518(14) -0.0017(10) 0.0012(10) -0.0025(9)
O5 0.0283(12) 0.0300(12) 0.0499(15) 0.0128(11) 0.0092(11) 0.0023(10)
O6 0.0392(14) 0.0356(14) 0.0515(15) -0.0164(12) -0.0089(12) 0.0018(11)
O7 0.0254(11) 0.0374(13) 0.0291(11) -0.0054(10) 0.0024(9) 0.0039(10)
C1 0.0206(14) 0.0233(14) 0.0224(13) 0.0026(11) 0.0006(11) -0.0031(11)
C2 0.0189(12) 0.0252(14) 0.0219(13) -0.0021(11) -0.0010(11) -0.0055(12)
C3 0.0152(12) 0.0181(13) 0.0259(14) -0.0016(11) -0.0008(11) -0.0007(11)
C4 0.0178(12) 0.0224(13) 0.0254(14) 0.0043(11) 0.0012(11) 0.0019(12)
C5 0.0185(13) 0.0239(14) 0.0236(14) 0.0046(11) 0.0039(11) 0.0024(12)
C6 0.0142(12) 0.0222(14) 0.0329(15) 0.0054(12) 0.0062(11) 0.0016(11)
C7 0.0124(12) 0.0249(14) 0.0330(15) -0.0022(12) 0.0034(11) 0.0005(11)
C8 0.0182(13) 0.0238(14) 0.0270(14) -0.0006(12) -0.0016(11) 0.0030(12)
C9 0.0219(13) 0.0238(14) 0.0221(14) -0.0013(11) -0.0009(12) 0.0006(12)
C10 0.0166(13) 0.0393(18) 0.0269(15) -0.0032(14) -0.0017(11) -0.0041(13)
C11 0.0166(12) 0.0184(13) 0.0323(15) -0.0070(12) 0.0015(12) -0.0051(11)
C12 0.0247(15) 0.0293(16) 0.0231(14) 0.0030(12) -0.0024(12) 0.0008(13)
C13 0.048(2) 0.052(2) 0.0260(16) -0.0003(16) 0.0041(15) -0.0048(19)
C14 0.068(5) 0.062(5) 0.030(3) -0.013(3) -0.002(3) -0.004(4)
C15 0.072(6) 0.097(6) 0.053(4) -0.026(4) -0.005(4) -0.004(5)
C16 0.131(6) 0.123(6) 0.094(6) -0.010(5) 0.012(5) -0.024(6)
C17 0.0143(13) 0.0229(14) 0.0443(19) 0.0031(13) 0.0054(12) -0.0001(11)
C18 0.0185(14) 0.0279(16) 0.0427(18) -0.0033(14) 0.0018(13) 0.0010(13)
C19 0.0353(17) 0.0311(17) 0.0277(16) 0.0040(13) -0.0058(13) -0.0023(14)
C20 0.055(2) 0.0275(17) 0.048(2) 0.0014(16) -0.0102(19) 0.0072(17)
C21 0.059(8) 0.036(3) 0.064(7) 0.004(4) -0.005(6) 0.017(6)
C22 0.108(9) 0.038(5) 0.061(6) 0.011(5) -0.008(6) 0.008(6)
C21A 0.059(8) 0.036(3) 0.064(7) 0.004(4) -0.005(6) 0.017(6)
C22A 0.104(9) 0.066(6) 0.082(7) -0.009(6) -0.044(7) 0.029(7)
C14A 0.081(8) 0.074(8) 0.036(6) -0.011(6) 0.007(6) -0.014(7)
C15A 0.077(7) 0.087(7) 0.054(6) -0.025(5) -0.009(6) -0.003(7)
C16A 0.100(8) 0.102(8) 0.100(8) -0.019(6) -0.012(6) 0.001(7)

_geom_special_details            
;
 All esds (except the esd in the dihedral angle between two l.s. planes)
 are estimated using the full covariance matrix.  The cell esds are taken
 into account individually in the estimation of esds in distances, angles
 and torsion angles; correlations between esds in cell parameters are only
 used when they are defined by crystal symmetry.  An approximate (isotropic)
 treatment of cell esds is used for estimating esds involving l.s. planes.
;
loop_
_geom_bond_atom_site_label_1
_geom_bond_atom_site_label_2
_geom_bond_distance
_geom_bond_site_symmetry_2
_geom_bond_publ_flag
O1 C10 1.394(4) . ?
O1 C11 1.371(4) . ?
O2 C10 1.188(4) . ?
O3 C11 1.192(4) . ?
O4 C17 1.377(4) . ?
O4 C18 1.402(4) . ?
O5 C17 1.204(4) . ?
O6 C18 1.190(4) . ?
O7 H7 0.8400 . ?
O7 C9 1.427(4) . ?
C1 H1A 0.9900 . ?
C1 H1B 0.9900 . ?
C1 C2 1.495(4) . ?
C1 C9 1.555(4) . ?
C2 C3 1.342(4) . ?
C2 C10 1.488(4) . ?
C3 C4 1.501(4) . ?
C3 C11 1.493(4) . ?
C4 H4 1.0000 . ?
C4 C5 1.548(4) . ?
C4 C12 1.537(4) . ?
C5 H5A 0.9900 . ?
C5 H5B 0.9900 . ?
C5 C6 1.493(4) . ?
C6 C7 1.334(4) . ?
C6 C17 1.486(4) . ?
C7 C8 1.480(4) . ?
C7 C18 1.480(4) . ?
C8 H8A 0.9900 . ?
C8 H8B 0.9900 . ?
C8 C9 1.532(4) . ?
C9 C19 1.535(4) . ?
C12 H12A 0.9900 . ?
C12 H12B 0.9900 . ?
C12 C13 1.529(4) . ?
C13 H13A 0.9900 . ?
C13 H13B 0.9900 . ?
C13 H13C 0.9900 . ?
C13 H13D 0.9900 . ?
C13 C14 1.524(7) . ?
C13 C14A 1.538(10) . ?
C14 H14A 0.9900 . ?
C14 H14B 0.9900 . ?
C14 C15 1.537(8) . ?
C15 H15A 0.9900 . ?
C15 H15B 0.9900 . ?
C15 C16 1.539(9) . ?
C16 H16A 0.9800 . ?
C16 H16B 0.9800 . ?
C16 H16C 0.9800 . ?
C19 H19A 0.9900 . ?
C19 H19B 0.9900 . ?
C19 C20 1.526(5) . ?
C20 H20A 0.9900 . ?
C20 H20B 0.9900 . ?
C20 H20C 0.9900 . ?
C20 H20D 0.9900 . ?
C20 C21 1.52(3) . ?
C20 C21A 1.56(2) . ?
C21 H21A 0.9900 . ?
C21 H21B 0.9900 . ?
C21 C22 1.53(2) . ?
C22 H22A 0.9800 . ?
C22 H22B 0.9800 . ?
C22 H22C 0.9800 . ?
C21A H21C 0.9900 . ?
C21A H21D 0.9900 . ?
C21A C22A 1.50(2) . ?
C22A H22D 0.9800 . ?
C22A H22E 0.9800 . ?
C22A H22F 0.9800 . ?
C14A H14C 0.9900 . ?
C14A H14D 0.9900 . ?
C14A C15A 1.542(10) . ?
C15A H15C 0.9900 . ?
C15A H15D 0.9900 . ?
C15A C16A 1.529(11) . ?
C16A H16D 0.9800 . ?
C16A H16E 0.9800 . ?
C16A H16F 0.9800 . ?

loop_
_geom_angle_atom_site_label_1
_geom_angle_atom_site_label_2
_geom_angle_atom_site_label_3
_geom_angle
_geom_angle_site_symmetry_1
_geom_angle_site_symmetry_3
_geom_angle_publ_flag
C11 O1 C10 107.5(2) . . ?
C17 O4 C18 107.2(2) . . ?
C9 O7 H7 109.5 . . ?
H1A C1 H1B 107.5 . . ?
C2 C1 H1A 108.5 . . ?
C2 C1 H1B 108.5 . . ?
C2 C1 C9 114.9(2) . . ?
C9 C1 H1A 108.5 . . ?
C9 C1 H1B 108.5 . . ?
C3 C2 C1 134.9(3) . . ?
C3 C2 C10 107.6(3) . . ?
C10 C2 C1 117.3(3) . . ?
C2 C3 C4 134.1(3) . . ?
C2 C3 C11 107.1(2) . . ?
C11 C3 C4 118.7(2) . . ?
C3 C4 H4 107.2 . . ?
C3 C4 C5 113.9(2) . . ?
C3 C4 C12 108.2(2) . . ?
C5 C4 H4 107.2 . . ?
C12 C4 H4 107.2 . . ?
C12 C4 C5 112.8(2) . . ?
C4 C5 H5A 109.4 . . ?
C4 C5 H5B 109.4 . . ?
H5A C5 H5B 108.0 . . ?
C6 C5 C4 111.2(2) . . ?
C6 C5 H5A 109.4 . . ?
C6 C5 H5B 109.4 . . ?
C7 C6 C5 130.9(3) . . ?
C7 C6 C17 107.8(3) . . ?
C17 C6 C5 121.3(3) . . ?
C6 C7 C8 131.0(3) . . ?
C6 C7 C18 107.6(3) . . ?
C8 C7 C18 121.1(3) . . ?
C7 C8 H8A 108.0 . . ?
C7 C8 H8B 108.0 . . ?
C7 C8 C9 117.0(2) . . ?
H8A C8 H8B 107.3 . . ?
C9 C8 H8A 108.0 . . ?
C9 C8 H8B 108.0 . . ?
O7 C9 C1 107.8(2) . . ?
O7 C9 C8 107.3(2) . . ?
O7 C9 C19 110.4(2) . . ?
C8 C9 C1 112.9(2) . . ?
C8 C9 C19 108.9(3) . . ?
C19 C9 C1 109.6(2) . . ?
O1 C10 C2 108.4(3) . . ?
O2 C10 O1 121.4(3) . . ?
O2 C10 C2 130.1(3) . . ?
O1 C11 C3 109.2(2) . . ?
O3 C11 O1 121.1(3) . . ?
O3 C11 C3 129.7(3) . . ?
C4 C12 H12A 108.5 . . ?
C4 C12 H12B 108.5 . . ?
H12A C12 H12B 107.5 . . ?
C13 C12 C4 114.9(3) . . ?
C13 C12 H12A 108.5 . . ?
C13 C12 H12B 108.5 . . ?
C12 C13 H13A 109.2 . . ?
C12 C13 H13B 109.2 . . ?
C12 C13 H13C 110.4 . . ?
C12 C13 H13D 110.4 . . ?
C12 C13 C14A 106.5(8) . . ?
H13A C13 H13B 107.9 . . ?
H13C C13 H13D 108.6 . . ?
C14 C13 C12 111.9(5) . . ?
C14 C13 H13A 109.2 . . ?
C14 C13 H13B 109.2 . . ?
C14A C13 H13C 110.4 . . ?
C14A C13 H13D 110.4 . . ?
C13 C14 H14A 109.7 . . ?
C13 C14 H14B 109.7 . . ?
C13 C14 C15 110.0(7) . . ?
H14A C14 H14B 108.2 . . ?
C15 C14 H14A 109.7 . . ?
C15 C14 H14B 109.7 . . ?
C14 C15 H15A 109.5 . . ?
C14 C15 H15B 109.5 . . ?
C14 C15 C16 110.9(8) . . ?
H15A C15 H15B 108.0 . . ?
C16 C15 H15A 109.5 . . ?
C16 C15 H15B 109.5 . . ?
C15 C16 H16A 109.5 . . ?
C15 C16 H16B 109.5 . . ?
C15 C16 H16C 109.5 . . ?
H16A C16 H16B 109.5 . . ?
H16A C16 H16C 109.5 . . ?
H16B C16 H16C 109.5 . . ?
O4 C17 C6 108.8(3) . . ?
O5 C17 O4 121.8(3) . . ?
O5 C17 C6 129.4(3) . . ?
O4 C18 C7 108.4(3) . . ?
O6 C18 O4 120.4(3) . . ?
O6 C18 C7 131.1(3) . . ?
C9 C19 H19A 108.3 . . ?
C9 C19 H19B 108.3 . . ?
H19A C19 H19B 107.4 . . ?
C20 C19 C9 115.8(3) . . ?
C20 C19 H19A 108.3 . . ?
C20 C19 H19B 108.3 . . ?
C19 C20 H20A 108.0 . . ?
C19 C20 H20B 108.0 . . ?
C19 C20 H20C 110.2 . . ?
C19 C20 H20D 110.2 . . ?
C19 C20 C21A 107.5(9) . . ?
H20A C20 H20B 107.3 . . ?
H20C C20 H20D 108.5 . . ?
C21 C20 C19 117.0(10) . . ?
C21 C20 H20A 108.0 . . ?
C21 C20 H20B 108.0 . . ?
C21A C20 H20C 110.2 . . ?
C21A C20 H20D 110.2 . . ?
C20 C21 H21A 109.3 . . ?
C20 C21 H21B 109.3 . . ?
C20 C21 C22 111.4(13) . . ?
H21A C21 H21B 108.0 . . ?
C22 C21 H21A 109.3 . . ?
C22 C21 H21B 109.3 . . ?
C21 C22 H22A 109.5 . . ?
C21 C22 H22B 109.5 . . ?
C21 C22 H22C 109.5 . . ?
H22A C22 H22B 109.5 . . ?
H22A C22 H22C 109.5 . . ?
H22B C22 H22C 109.5 . . ?
C20 C21A H21C 109.0 . . ?
C20 C21A H21D 109.0 . . ?
H21C C21A H21D 107.8 . . ?
C22A C21A C20 113.0(15) . . ?
C22A C21A H21C 109.0 . . ?
C22A C21A H21D 109.0 . . ?
C21A C22A H22D 109.5 . . ?
C21A C22A H22E 109.5 . . ?
C21A C22A H22F 109.5 . . ?
H22D C22A H22E 109.5 . . ?
H22D C22A H22F 109.5 . . ?
H22E C22A H22F 109.5 . . ?
C13 C14A H14C 107.8 . . ?
C13 C14A H14D 107.8 . . ?
C13 C14A C15A 118.0(14) . . ?
H14C C14A H14D 107.1 . . ?
C15A C14A H14C 107.8 . . ?
C15A C14A H14D 107.8 . . ?
C14A C15A H15C 111.5 . . ?
C14A C15A H15D 111.5 . . ?
H15C C15A H15D 109.3 . . ?
C16A C15A C14A 101.5(18) . . ?
C16A C15A H15C 111.5 . . ?
C16A C15A H15D 111.5 . . ?
C15A C16A H16D 109.5 . . ?
C15A C16A H16E 109.5 . . ?
C15A C16A H16F 109.5 . . ?
H16D C16A H16E 109.5 . . ?
H16D C16A H16F 109.5 . . ?
H16E C16A H16F 109.5 . . ?

loop_
_geom_torsion_atom_site_label_1
_geom_torsion_atom_site_label_2
_geom_torsion_atom_site_label_3
_geom_torsion_atom_site_label_4
_geom_torsion
_geom_torsion_site_symmetry_1
_geom_torsion_site_symmetry_2
_geom_torsion_site_symmetry_3
_geom_torsion_site_symmetry_4
_geom_torsion_publ_flag
O7 C9 C19 C20 178.7(3) . . . . ?
C1 C2 C3 C4 -0.5(6) . . . . ?
C1 C2 C3 C11 175.3(3) . . . . ?
C1 C2 C10 O1 -179.3(2) . . . . ?
C1 C2 C10 O2 -1.8(5) . . . . ?
C1 C9 C19 C20 60.1(4) . . . . ?
C2 C1 C9 O7 30.9(3) . . . . ?
C2 C1 C9 C8 -87.4(3) . . . . ?
C2 C1 C9 C19 151.1(3) . . . . ?
C2 C3 C4 C5 -33.5(5) . . . . ?
C2 C3 C4 C12 92.9(4) . . . . ?
C2 C3 C11 O1 2.5(3) . . . . ?
C2 C3 C11 O3 -177.6(3) . . . . ?
C3 C2 C10 O1 -3.5(3) . . . . ?
C3 C2 C10 O2 174.0(3) . . . . ?
C3 C4 C5 C6 -53.9(3) . . . . ?
C3 C4 C12 C13 178.8(3) . . . . ?
C4 C3 C11 O1 179.0(2) . . . . ?
C4 C3 C11 O3 -1.1(4) . . . . ?
C4 C5 C6 C7 104.4(3) . . . . ?
C4 C5 C6 C17 -74.5(3) . . . . ?
C4 C12 C13 C14 -177.2(6) . . . . ?
C4 C12 C13 C14A -163.3(13) . . . . ?
C5 C4 C12 C13 -54.2(4) . . . . ?
C5 C6 C7 C8 8.7(5) . . . . ?
C5 C6 C7 C18 -177.7(3) . . . . ?
C5 C6 C17 O4 177.5(2) . . . . ?
C5 C6 C17 O5 -2.9(5) . . . . ?
C6 C7 C8 C9 -85.6(4) . . . . ?
C6 C7 C18 O4 -0.5(3) . . . . ?
C6 C7 C18 O6 179.4(3) . . . . ?
C7 C6 C17 O4 -1.6(3) . . . . ?
C7 C6 C17 O5 178.0(3) . . . . ?
C7 C8 C9 O7 -50.3(3) . . . . ?
C7 C8 C9 C1 68.3(3) . . . . ?
C7 C8 C9 C19 -169.8(3) . . . . ?
C8 C7 C18 O4 173.8(2) . . . . ?
C8 C7 C18 O6 -6.3(5) . . . . ?
C8 C9 C19 C20 -63.8(4) . . . . ?
C9 C1 C2 C3 102.4(4) . . . . ?
C9 C1 C2 C10 -83.3(3) . . . . ?
C9 C19 C20 C21 160.0(10) . . . . ?
C9 C19 C20 C21A 175.1(8) . . . . ?
C10 O1 C11 O3 175.5(3) . . . . ?
C10 O1 C11 C3 -4.6(3) . . . . ?
C10 C2 C3 C4 -175.2(3) . . . . ?
C10 C2 C3 C11 0.6(3) . . . . ?
C11 O1 C10 O2 -172.8(3) . . . . ?
C11 O1 C10 C2 5.0(3) . . . . ?
C11 C3 C4 C5 151.1(2) . . . . ?
C11 C3 C4 C12 -82.6(3) . . . . ?
C12 C4 C5 C6 -177.8(2) . . . . ?
C12 C13 C14 C15 -179.0(8) . . . . ?
C12 C13 C14A C15A 170.8(18) . . . . ?
C13 C14 C15 C16 -179.1(10) . . . . ?
C13 C14A C15A C16A 74(2) . . . . ?
C17 O4 C18 O6 179.6(3) . . . . ?
C17 O4 C18 C7 -0.5(3) . . . . ?
C17 C6 C7 C8 -172.3(3) . . . . ?
C17 C6 C7 C18 1.2(3) . . . . ?
C18 O4 C17 O5 -178.4(3) . . . . ?
C18 O4 C17 C6 1.2(3) . . . . ?
C18 C7 C8 C9 101.5(3) . . . . ?
C19 C20 C21 C22 58.6(19) . . . . ?
C19 C20 C21A C22A -75.5(12) . . . . ?

_shelx_res_file                  
;
TITL testo1 in P2(1)2(1)2(1)
    scy5_sq.res
    created by SHELXL-2018/3 at 10:15:19 on 22-Jun-2020
CELL 0.71073 8.021 10.0682 29.3914 90 90 90
ZERR 4 0.0002 0.0002 0.0007 0 0 0
LATT -1
SYMM 0.5-X,-Y,0.5+Z
SYMM 0.5+X,0.5-Y,-Z
SYMM -X,0.5+Y,0.5-Z
SFAC C H O
UNIT 88 112 28
SADI 0.01 C14 C13 C14A C13 C15A C14A C15 C14 C16 C15 C16A C15A
SIMU 0.01 0.02 2 C14A C15A C14 C16A C16 C15
ISOR 0.003 0.006 C16 C16A
ISOR 0.01 0.02 C21 C21A
EADP C21A C21

L.S. 4 0 20
PLAN  7
SIZE 0.226 0.408 0.577
TEMP -173(2)
CONF
MORE -1
BOND $H
ABIN
fmap 2 53
acta 52
OMIT 0 0 4
REM <olex2.extras>
REM <HklSrc "%.\\SCY5_sq.hkl">
REM </olex2.extras>

WGHT    0.069500    0.898400
FVAR       0.19220
O1    3    0.248962    0.793262    0.324043    11.00000    0.01576    0.03677 =
         0.02912   -0.00436    0.00246    0.00175
O2    3    0.307016    0.649313    0.380607    11.00000    0.02384    0.07030 =
         0.02588    0.00742    0.00457   -0.00023
O3    3    0.253126    0.890972    0.255847    11.00000    0.02097    0.02329 =
         0.04286    0.00465    0.00059    0.00282
O4    3    0.908078    1.040342    0.306505    11.00000    0.02342    0.02247 =
         0.05181   -0.00172    0.00125   -0.00249
O5    3    0.829001    1.037655    0.232824    11.00000    0.02826    0.02997 =
         0.04992    0.01283    0.00921    0.00231
O6    3    0.975323    0.971457    0.377044    11.00000    0.03918    0.03558 =
         0.05150   -0.01638   -0.00886    0.00180
O7    3    0.670599    0.731063    0.394006    11.00000    0.02535    0.03741 =
         0.02906   -0.00537    0.00244    0.00391
AFIX 147
H7    2    0.701198    0.727000    0.421304    11.00000   -1.50000
AFIX   0
C1    1    0.620832    0.573729    0.333700    11.00000    0.02059    0.02335 =
         0.02236    0.00265    0.00062   -0.00310
AFIX  23
H1A   2    0.682212    0.537505    0.307242    11.00000   -1.20000
H1B   2    0.559072    0.499363    0.347896    11.00000   -1.20000
AFIX   0
C2    1    0.497616    0.673834    0.316925    11.00000    0.01888    0.02516 =
         0.02192   -0.00214   -0.00099   -0.00555
C3    1    0.480245    0.745225    0.278679    11.00000    0.01519    0.01815 =
         0.02589   -0.00164   -0.00076   -0.00070
C4    1    0.578848    0.756815    0.235443    11.00000    0.01781    0.02237 =
         0.02540    0.00433    0.00124    0.00188
AFIX  13
H4    2    0.559774    0.848242    0.223211    11.00000   -1.20000
AFIX   0
C5    1    0.769221    0.740202    0.242025    11.00000    0.01853    0.02389 =
         0.02357    0.00459    0.00389    0.00243
AFIX  23
H5A   2    0.793760    0.647733    0.251318    11.00000   -1.20000
H5B   2    0.826695    0.757178    0.212789    11.00000   -1.20000
AFIX   0
C6    1    0.833846    0.833656    0.277291    11.00000    0.01422    0.02223 =
         0.03291    0.00538    0.00623    0.00156
C7    1    0.880420    0.812627    0.320254    11.00000    0.01238    0.02486 =
         0.03297   -0.00219    0.00335    0.00046
C8    1    0.904119    0.687865    0.346059    11.00000    0.01822    0.02381 =
         0.02700   -0.00058   -0.00161    0.00303
AFIX  23
H8A   2    0.988292    0.704387    0.370036    11.00000   -1.20000
H8B   2    0.951332    0.620718    0.325095    11.00000   -1.20000
AFIX   0
C9    1    0.749484    0.627735    0.368668    11.00000    0.02193    0.02381 =
         0.02214   -0.00130   -0.00089    0.00058
C10   1    0.348332    0.698937    0.345728    11.00000    0.01663    0.03931 =
         0.02692   -0.00319   -0.00172   -0.00410
C11   1    0.319477    0.819104    0.282484    11.00000    0.01664    0.01845 =
         0.03232   -0.00698    0.00154   -0.00511
C12   1    0.506086    0.658587    0.200686    11.00000    0.02469    0.02932 =
         0.02311    0.00298   -0.00235    0.00076
AFIX  23
H12A  2    0.514040    0.567796    0.213436    11.00000   -1.20000
H12B  2    0.386332    0.678976    0.196477    11.00000   -1.20000
AFIX   0
C13   1    0.590895    0.659856    0.154101    11.00000    0.04760    0.05221 =
         0.02596   -0.00029    0.00407   -0.00480
PART 1
AFIX  23
H13A  2    0.587514    0.751063    0.141548    10.64090   -1.20000
H13B  2    0.709332    0.634247    0.157691    10.64090   -1.20000
AFIX  23
PART 0
PART 2
H13C  2    0.698783    0.612257    0.155446    10.35910   -1.20000
H13D  2    0.611693    0.752265    0.144086    10.35910   -1.20000
AFIX   0
PART 0
PART 1
C14   1    0.506984    0.565099    0.120797    10.64090    0.06802    0.06190 =
         0.02984   -0.01271   -0.00205   -0.00447
AFIX  23
H14A  2    0.389184    0.591529    0.116428    10.64090   -1.20000
H14B  2    0.508817    0.473793    0.133288    10.64090   -1.20000
AFIX   0
C15   1    0.598493    0.568051    0.074860    10.64090    0.07226    0.09688 =
         0.05259   -0.02584   -0.00484   -0.00430
AFIX  23
H15A  2    0.715845    0.540466    0.079289    10.64090   -1.20000
H15B  2    0.598397    0.659823    0.062765    10.64090   -1.20000
AFIX   0
C16   1    0.514208    0.474729    0.040376    10.64090    0.13058    0.12316 =
         0.09415   -0.00962    0.01183   -0.02444
AFIX 137
H16A  2    0.577569    0.475054    0.011867    10.64090   -1.50000
H16B  2    0.400201    0.505313    0.034545    10.64090   -1.50000
H16C  2    0.511166    0.384377    0.052751    10.64090   -1.50000
AFIX   0
PART 0
C17   1    0.853271    0.977680    0.267654    11.00000    0.01427    0.02287 =
         0.04434    0.00307    0.00542   -0.00013
C18   1    0.927699    0.942485    0.340016    11.00000    0.01848    0.02786 =
         0.04272   -0.00333    0.00178    0.00105
C19   1    0.804466    0.515009    0.400490    11.00000    0.03527    0.03113 =
         0.02768    0.00398   -0.00585   -0.00234
AFIX  23
H19A  2    0.883114    0.552015    0.423144    11.00000   -1.20000
H19B  2    0.705357    0.482881    0.417280    11.00000   -1.20000
AFIX   0
C20   1    0.887445    0.396198    0.377523    11.00000    0.05549    0.02749 =
         0.04781    0.00141   -0.01024    0.00716
PART 1
AFIX  23
H20A  2    0.798940    0.341173    0.363527    10.47598   -1.20000
H20B  2    0.958483    0.430007    0.352531    10.47598   -1.20000
AFIX  23
PART 0
PART 2
H20C  2    0.983507    0.425966    0.358994    10.52402   -1.20000
H20D  2    0.807068    0.350541    0.357304    10.52402   -1.20000
AFIX   0
PART 0
PART 1
C21   1    0.993975    0.306334    0.407450    10.47598    0.05937    0.03631 =
         0.06360    0.00351   -0.00466    0.01714
AFIX  23
H21A  2    1.088782    0.357910    0.419819    10.47598   -1.20000
H21B  2    1.039848    0.233061    0.388800    10.47598   -1.20000
AFIX   0
C22   1    0.892425    0.248163    0.446854    10.47598    0.10795    0.03759 =
         0.06103    0.01086   -0.00773    0.00807
AFIX 137
H22A  2    0.797640    0.198057    0.434687    10.47598   -1.50000
H22B  2    0.851415    0.320395    0.466200    10.47598   -1.50000
H22C  2    0.963273    0.188832    0.464879    10.47598   -1.50000
AFIX   0
PART 0
PART 2
C21A  1    0.947157    0.300242    0.415768    10.52402    0.05937    0.03631 =
         0.06360    0.00351   -0.00466    0.01714
AFIX  23
H21C  2    0.856465    0.289443    0.438314    10.52402   -1.20000
H21D  2    0.970036    0.211977    0.402300    10.52402   -1.20000
AFIX   0
C22A  1    1.101023    0.348411    0.439747    10.52402    0.10370    0.06647 =
         0.08218   -0.00896   -0.04352    0.02947
AFIX 137
H22D  2    1.180896    0.382118    0.417313    10.52402   -1.50000
H22E  2    1.151481    0.274798    0.456667    10.52402   -1.50000
H22F  2    1.071103    0.419750    0.460910    10.52402   -1.50000
AFIX   0
C14A  1    0.471092    0.589713    0.121060    10.35910    0.08067    0.07406 =
         0.03643   -0.01096    0.00704   -0.01364
AFIX  23
H14C  2    0.358736    0.628327    0.125467    10.35910   -1.20000
H14D  2    0.464584    0.495108    0.130070    10.35910   -1.20000
AFIX   0
C15A  1    0.511575    0.595033    0.069802    10.35910    0.07729    0.08730 =
         0.05403   -0.02477   -0.00937   -0.00280
AFIX  23
H15C  2    0.415594    0.565600    0.051179    10.35910   -1.20000
H15D  2    0.545215    0.685449    0.060263    10.35910   -1.20000
AFIX   0
C16A  1    0.657009    0.497310    0.066542    10.35910    0.10031    0.10187 =
         0.10040   -0.01917   -0.01180    0.00074
AFIX 137
H16D  2    0.738719    0.530337    0.044484    10.35910   -1.50000
H16E  2    0.615470    0.410471    0.056625    10.35910   -1.50000
H16F  2    0.710051    0.488490    0.096427    10.35910   -1.50000
AFIX   0
HKLF 4


REM  testo1 in P2(1)2(1)2(1)
REM wR2 = 0.1410, GooF = S = 1.059, Restrained GooF = 1.067 for all data
REM R1 = 0.0547 for 4779 Fo > 4sig(Fo) and 0.0678 for all 5685 data
REM 306 parameters refined using 105 restraints

END

WGHT      0.0695      0.8980

REM Highest difference peak  0.293,  deepest hole -0.316,  1-sigma level  0.052
Q1    1   0.6165  0.7395  0.1222  11.00000  0.05    0.29
Q2    1   0.6240  0.6176  0.0416  11.00000  0.05    0.28
Q3    1   0.5979  0.7556  0.0560  11.00000  0.05    0.21
Q4    1   0.3842  0.7378  0.0541  11.00000  0.05    0.19
Q5    1   0.5209  0.7205  0.2604  11.00000  0.05    0.19
Q6    1   0.8334  0.6661  0.3612  11.00000  0.05    0.18
Q7    1   0.1307  0.9532  0.2418  11.00000  0.05    0.18
;
_shelx_res_checksum              63448
_shelx_fab_file                  
;
    2    0    0      9.06      0.00
    4    0    0      3.86      0.00
    6    0    0     -1.28      0.00
    8    0    0      1.04      0.00
   10    0    0      0.02      0.00
    1    1    0      0.00     -5.04
    2    1    0      3.67      0.00
    3    1    0      0.00     -3.12
    4    1    0      3.18      0.00
    5    1    0      0.00      0.43
    6    1    0      0.78      0.00
    7    1    0      0.00      0.14
    8    1    0     -0.67      0.00
    9    1    0      0.00      0.32
   10    1    0     -0.42      0.00
    0    2    0    -22.50      0.00
    1    2    0      0.00    -22.73
    2    2    0      5.09      0.00
    3    2    0      0.00     -2.34
    4    2    0     -2.34      0.00
    5    2    0      0.00     -2.93
    6    2    0      0.97      0.00
    7    2    0      0.00     -1.00
    8    2    0     -1.49      0.00
    9    2    0      0.00     -1.07
   10    2    0     -0.65      0.00
    1    3    0      0.00     -1.98
    2    3    0     -3.73      0.00
    3    3    0      0.00     -1.89
    4    3    0     -0.96      0.00
    5    3    0      0.00     -2.59
    6    3    0     -0.19      0.00
    7    3    0      0.00      0.91
    8    3    0      1.36      0.00
    9    3    0      0.00     -0.27
   10    3    0      0.19      0.00
    0    4    0      1.65      0.00
    1    4    0      0.00      6.43
    2    4    0     -5.13      0.00
    3    4    0      0.00     -0.22
    4    4    0     -0.02      0.00
    5    4    0      0.00      0.57
    6    4    0     -1.96      0.00
    7    4    0      0.00      1.15
    8    4    0      0.46      0.00
    9    4    0      0.00      1.06
   10    4    0     -0.20      0.00
    1    5    0      0.00      1.98
    2    5    0     -0.36      0.00
    3    5    0      0.00     -1.49
    4    5    0     -0.05      0.00
    5    5    0      0.00      1.38
    6    5    0      0.61      0.00
    7    5    0      0.00     -1.54
    8    5    0      0.31      0.00
    9    5    0      0.00     -0.10
    0    6    0      1.09      0.00
    1    6    0      0.00     -0.37
    2    6    0      2.56      0.00
    3    6    0      0.00      0.02
    4    6    0     -0.47      0.00
    5    6    0      0.00     -0.19
    6    6    0      1.24      0.00
    7    6    0      0.00     -0.22
    8    6    0      0.65      0.00
    9    6    0      0.00     -0.88
    1    7    0      0.00     -1.75
    2    7    0     -0.11      0.00
    3    7    0      0.00      1.79
    4    7    0     -0.12      0.00
    5    7    0      0.00     -0.01
    6    7    0     -0.93      0.00
    7    7    0      0.00      0.01
    8    7    0      0.51      0.00
    0    8    0      0.50      0.00
    1    8    0      0.00     -1.59
    2    8    0     -1.10      0.00
    3    8    0      0.00     -0.61
    4    8    0      0.23      0.00
    5    8    0      0.00      0.51
    6    8    0      0.34      0.00
    7    8    0      0.00     -0.05
    8    8    0     -0.20      0.00
    1    9    0      0.00      0.97
    2    9    0     -0.64      0.00
    3    9    0      0.00     -0.46
    4    9    0     -0.07      0.00
    5    9    0      0.00     -0.26
    6    9    0      0.59      0.00
    7    9    0      0.00     -0.17
    0   10    0     -0.93      0.00
    1   10    0      0.00      0.26
    2   10    0      0.03      0.00
    3   10    0      0.00      0.55
    4   10    0      0.18      0.00
    5   10    0      0.00     -0.64
    6   10    0      0.10      0.00
    1   11    0      0.00      0.08
    2   11    0      0.42      0.00
    3   11    0      0.00     -0.14
    4   11    0      0.24      0.00
    5   11    0      0.00     -0.08
    0   12    0      0.90      0.00
    1   12    0      0.00      0.29
    2   12    0      0.76      0.00
    3   12    0      0.00     -0.35
    4   12    0     -0.02      0.00
    1   13    0      0.00     -0.11
    2   13    0      0.13      0.00
    1    0    1      0.00      0.97
    2    0    1      0.00      1.22
    3    0    1      0.00      0.44
    4    0    1      0.00     -1.60
    5    0    1      0.00      0.09
    6    0    1      0.00     -0.82
    7    0    1      0.00      0.09
    8    0    1      0.00      0.38
    9    0    1      0.00      0.06
   10    0    1      0.00      0.36
   10    1    1      0.00      0.46
    9    1    1     -0.15      0.02
    8    1    1     -0.04      1.38
    7    1    1     -0.07      0.15
    6    1    1      0.13     -0.66
    5    1    1     -1.15     -0.24
    4    1    1     -0.23      3.86
    3    1    1     -2.31      0.78
    2    1    1     -0.85      3.10
    1    1    1    -22.54      0.32
    0    1    1      0.00     52.21
   10    2    1      0.06     -0.34
    9    2    1     -0.46      0.04
    8    2    1      0.09     -1.06
    7    2    1      0.29     -0.04
    6    2    1     -0.01      0.61
    5    2    1     -1.96      0.30
    4    2    1      0.00      3.40
    3    2    1     -0.30      0.00
    2    2    1      0.49      7.49
    1    2    1      1.90     -1.21
    0    2    1      0.63      0.00
   10    3    1      0.05      0.04
    9    3    1      1.41     -0.05
    8    3    1      0.14     -0.91
    7    3    1      1.26     -0.04
    6    3    1     -0.06      2.07
    5    3    1      2.16      0.11
    4    3    1      0.02     -0.18
    3    3    1      0.81     -0.38
    2    3    1      0.25      6.66
    1    3    1     12.78      0.19
    0    3    1      0.00     -7.15
   10    4    1     -0.11      0.04
    9    4    1     -0.28     -0.03
    8    4    1     -0.09      0.85
    7    4    1     -1.68      0.14
    6    4    1     -0.08     -0.09
    5    4    1      1.96     -0.10
    4    4    1     -0.14      0.07
    3    4    1     -0.13      0.03
    2    4    1     -0.26     -0.35
    1    4    1      2.26      0.00
    0    4    1     -0.43      0.00
    9    5    1     -0.97     -0.11
    8    5    1     -0.04     -0.08
    7    5    1     -0.93     -0.06
    6    5    1      0.07     -1.61
    5    5    1     -0.16      0.05
    4    5    1     -0.05      0.44
    3    5    1      0.26      0.14
    2    5    1     -0.13     -3.45
    1    5    1     -2.50     -0.22
    0    5    1      0.00     -0.67
    9    6    1     -0.54      0.08
    8    6    1      0.05      0.28
    7    6    1      0.45      0.03
    6    6    1      0.10      0.87
    5    6    1     -0.71      0.31
    4    6    1      0.07     -0.06
    3    6    1      2.01      0.13
    2    6    1      0.08     -0.19
    1    6    1     -1.81      0.15
    0    6    1     -0.04      0.00
    8    7    1      0.01      0.64
    7    7    1     -0.28      0.01
    6    7    1      0.00      0.41
    5    7    1      0.33     -0.03
    4    7    1      0.06     -0.28
    3    7    1     -0.22     -0.06
    2    7    1     -0.02      2.03
    1    7    1     -1.02      0.09
    0    7    1      0.00      0.64
    8    8    1      0.11      0.64
    7    8    1     -0.08      0.00
    6    8    1      0.03     -0.87
    5    8    1     -0.19     -0.05
    4    8    1      0.13     -0.15
    3    8    1     -1.00     -0.07
    2    8    1      0.00      0.11
    1    8    1      1.55     -0.06
    0    8    1      0.10      0.00
    7    9    1     -0.36      0.04
    6    9    1      0.11      0.29
    5    9    1     -0.82     -0.04
    4    9    1     -0.02      0.19
    3    9    1      0.52     -0.01
    2    9    1     -0.01     -0.27
    1    9    1      0.92     -0.04
    0    9    1      0.00      1.20
    6   10    1      0.04      0.46
    5   10    1      0.28      0.00
    4   10    1     -0.14     -0.09
    3   10    1      0.17      0.00
    2   10    1     -0.05     -0.68
    1   10    1     -0.19      0.00
    0   10    1      0.01      0.00
    5   11    1      0.18      0.12
    4   11    1     -0.03      0.21
    3   11    1     -0.69      0.04
    2   11    1     -0.01     -0.39
    1   11    1     -0.17      0.00
    0   11    1      0.00     -0.67
    4   12    1      0.03      0.45
    3   12    1     -0.08      0.09
    2   12    1     -0.03      0.28
    1   12    1     -0.12     -0.03
    0   12    1      0.01      0.00
    2   13    1     -0.05      0.27
    1   13    1     -0.60     -0.05
    0   13    1      0.00      0.30
    1    0    2      1.56      0.00
    2    0    2      8.65      0.00
    3    0    2      2.75      0.00
    4    0    2      3.90      0.00
    5    0    2     -0.57      0.00
    6    0    2     -1.21      0.00
    7    0    2      0.18      0.00
    8    0    2      0.99      0.00
    9    0    2      0.01      0.00
   10    0    2     -0.03      0.00
   10    1    2     -0.40     -0.16
    9    1    2     -0.01      0.29
    8    1    2     -0.63     -0.18
    7    1    2     -0.08      0.13
    6    1    2      0.78     -0.24
    5    1    2      0.40      0.39
    4    1    2      3.06     -0.62
    3    1    2     -0.45     -2.90
    2    1    2      3.48     -0.27
    1    1    2     -2.65     -4.79
    0    1    2      0.00      0.43
   10    2    2     -0.60     -0.05
    9    2    2     -0.08     -0.98
    8    2    2     -1.40     -0.21
    7    2    2     -0.25     -0.97
    6    2    2      0.99      0.10
    5    2    2      0.31     -2.81
    4    2    2     -2.16     -0.06
    3    2    2     -0.56     -2.30
    2    2    2      5.02     -0.89
    1    2    2      0.37    -21.87
    0    2    2    -21.64      0.00
   10    3    2      0.18      0.15
    9    3    2     -0.03     -0.25
    8    3    2      1.29      0.13
    7    3    2      0.20      0.85
    6    3    2     -0.19      0.05
    5    3    2     -0.12     -2.50
    4    3    2     -0.96     -0.12
    3    3    2      0.07     -1.73
    2    3    2     -3.65      0.91
    1    3    2      0.70     -1.73
    0    3    2      0.00      1.52
   10    4    2     -0.20      0.13
    9    4    2     -0.08      0.97
    8    4    2      0.44      0.31
    7    4    2      0.01      1.08
    6    4    2     -1.91     -0.20
    5    4    2     -0.11      0.50
    4    4    2     -0.01      0.16
    3    4    2      0.50     -0.24
    2    4    2     -4.93      0.52
    1    4    2     -0.51      6.00
    0    4    2      1.59      0.00
    9    5    2      0.19     -0.10
    8    5    2      0.25     -0.22
    7    5    2     -0.22     -1.43
    6    5    2      0.60     -0.23
    5    5    2      0.43      1.34
    4    5    2     -0.02     -0.34
    3    5    2      0.09     -1.45
    2    5    2     -0.26     -0.33
    1    5    2      0.27      1.85
    0    5    2      0.00     -0.41
    9    6    2      0.02     -0.78
    8    6    2      0.61      0.11
    7    6    2      0.04     -0.30
    6    6    2      1.18      0.08
    5    6    2     -0.17     -0.23
    4    6    2     -0.52     -0.14
    3    6    2     -0.19      0.01
    2    6    2      2.41     -0.11
    1    6    2      0.28     -0.36
    0    6    2      0.96      0.00
    8    7    2      0.48     -0.13
    7    7    2     -0.15     -0.03
    6    7    2     -0.88     -0.05
    5    7    2     -0.43     -0.03
    4    7    2     -0.09     -0.20
    3    7    2     -0.24      1.72
    2    7    2     -0.14      0.08
    1    7    2     -0.15     -1.68
    0    7    2      0.00     -0.20
    8    8    2     -0.21      0.03
    7    8    2     -0.07     -0.02
    6    8    2      0.29     -0.15
    5    8    2     -0.08      0.54
    4    8    2      0.29      0.08
    3    8    2      0.10     -0.56
    2    8    2     -1.05     -0.01
    1    8    2     -0.07     -1.50
    0    8    2      0.39      0.00
    7    9    2     -0.08     -0.20
    6    9    2      0.57     -0.04
    5    9    2      0.01     -0.29
    4    9    2     -0.08      0.22
    3    9    2      0.12     -0.42
    2    9    2     -0.65      0.03
    1    9    2      0.03      0.94
    0    9    2      0.00      0.13
    6   10    2      0.12      0.08
    5   10    2      0.14     -0.65
    4   10    2      0.20     -0.08
    3   10    2      0.09      0.48
    2   10    2      0.07      0.02
    1   10    2      0.08      0.22
    0   10    2     -0.79      0.00
    5   11    2      0.00     -0.09
    4   11    2      0.21     -0.20
    3   11    2      0.20     -0.13
    2   11    2      0.39     -0.02
    1   11    2     -0.02      0.13
    0   11    2      0.00      0.06
    4   12    2     -0.01     -0.11
    3   12    2      0.06     -0.32
    2   12    2      0.69      0.07
    1   12    2      0.00      0.23
    0   12    2      0.74      0.00
    2   13    2      0.13     -0.03
    1   13    2      0.00     -0.10
    0   13    2      0.00      0.06
    1    0    3      0.00      2.77
    2    0    3      0.00      0.85
    3    0    3      0.00      1.25
    4    0    3      0.00     -1.59
    5    0    3      0.00      0.20
    6    0    3      0.00     -0.74
    7    0    3      0.00      0.28
    8    0    3      0.00      0.34
    9    0    3      0.00      0.17
   10    0    3      0.00      0.33
   10    1    3     -0.01      0.33
    9    1    3     -0.09      0.06
    8    1    3     -0.12      1.26
    7    1    3     -0.09      0.43
    6    1    3      0.35     -0.68
    5    1    3     -1.24     -0.71
    4    1    3     -0.64      3.60
    3    1    3     -2.40      2.30
    2    1    3     -2.31      2.73
    1    1    3    -20.71      0.79
    0    1    3      0.00     48.32
   10    2    3      0.17     -0.31
    9    2    3     -0.38      0.12
    8    2    3      0.25     -0.94
    7    2    3      0.21     -0.14
    6    2    3     -0.01      0.64
    5    2    3     -1.81      0.83
    4    2    3     -0.01      3.12
    3    2    3     -0.13     -0.06
    2    2    3      1.38      6.69
    1    2    3      2.01     -3.35
    0    2    3      1.72      0.00
   10    3    3      0.15      0.04
    9    3    3      1.17     -0.13
    8    3    3      0.37     -0.78
    7    3    3      1.14     -0.12
    6    3    3     -0.17      2.00
    5    3    3      1.92      0.34
    4    3    3      0.08     -0.13
    3    3    3      0.70     -1.14
    2    3    3      0.69      6.38
    1    3    3     11.64      0.59
    0    3    3      0.00     -6.36
   10    4    3     -0.30      0.05
    9    4    3     -0.23     -0.09
    8    4    3     -0.24      0.78
    7    4    3     -1.46      0.38
    6    4    3     -0.27     -0.15
    5    4    3      1.80     -0.29
    4    4    3     -0.39      0.02
    3    4    3     -0.19      0.11
    2    4    3     -0.77     -0.50
    1    4    3      1.89      0.00
    0    4    3     -1.14      0.00
    9    5    3     -0.78     -0.31
    8    5    3     -0.13     -0.03
    7    5    3     -0.91     -0.15
    6    5    3      0.23     -1.41
    5    5    3     -0.09      0.13
    4    5    3     -0.16      0.51
    3    5    3      0.28      0.43
    2    5    3     -0.35     -3.09
    1    5    3     -2.13     -0.65
    0    5    3      0.00     -0.43
    9    6    3     -0.44      0.23
    8    6    3      0.14      0.23
    7    6    3      0.38      0.10
    6    6    3      0.27      0.81
    5    6    3     -0.71      0.85
    4    6    3      0.19     -0.06
    3    6    3      1.83      0.35
    2    6    3      0.26     -0.08
    1    6    3     -1.66      0.42
    0    6    3     -0.12      0.00
    8    7    3      0.05      0.58
    7    7    3     -0.12      0.04
    6    7    3     -0.04      0.45
    5    7    3      0.38     -0.09
    4    7    3      0.18     -0.36
    3    7    3     -0.20     -0.20
    2    7    3     -0.03      1.84
    1    7    3     -0.82      0.26
    0    7    3      0.00      0.60
    8    8    3      0.31      0.60
    7    8    3     -0.04     -0.01
    6    8    3      0.05     -0.73
    5    8    3     -0.19     -0.15
    4    8    3      0.35     -0.09
    3    8    3     -0.88     -0.21
    2    8    3     -0.04      0.05
    1    8    3      1.47     -0.17
    0    8    3      0.32      0.00
    7    9    3     -0.32      0.11
    6    9    3      0.30      0.20
    5    9    3     -0.87     -0.09
    4    9    3     -0.08      0.21
    3    9    3      0.36     -0.03
    2    9    3     -0.02     -0.25
    1    9    3      0.82     -0.15
    0    9    3      0.00      0.98
    6   10    3      0.13      0.52
    5   10    3      0.27     -0.02
    4   10    3     -0.38     -0.03
    3   10    3      0.18     -0.02
    2   10    3     -0.12     -0.69
    1   10    3     -0.09      0.04
    0   10    3      0.02      0.00
    5   11    3      0.18      0.32
    4   11    3     -0.06      0.21
    3   11    3     -0.62      0.12
    2   11    3     -0.04     -0.28
    1   11    3     -0.15      0.02
    0   11    3      0.00     -0.35
    4   12    3      0.07      0.38
    3   12    3     -0.07      0.25
    2   12    3     -0.08      0.18
    1   12    3     -0.15     -0.09
    0   12    3      0.03      0.00
    1   13    3     -0.44     -0.12
    0   13    3      0.00      0.19
    0    0    4     60.53      0.00
    1    0    4      2.54      0.00
    2    0    4      7.51      0.00
    3    0    4      5.09      0.00
    4    0    4      3.94      0.00
    5    0    4     -1.04      0.00
    6    0    4     -1.03      0.00
    7    0    4      0.36      0.00
    8    0    4      0.87      0.00
    9    0    4      0.02      0.00
   10    0    4     -0.15      0.00
   10    1    4     -0.34     -0.30
    9    1    4     -0.02      0.21
    8    1    4     -0.52     -0.35
    7    1    4     -0.20      0.11
    6    1    4      0.78     -0.43
    5    1    4      0.74      0.30
    4    1    4      2.69     -1.03
    3    1    4     -0.90     -2.31
    2    1    4      2.94     -0.51
    1    1    4     -4.75     -4.12
    0    1    4      0.00      0.68
   10    2    4     -0.45     -0.09
    9    2    4     -0.14     -0.73
    8    2    4     -1.16     -0.37
    7    2    4     -0.44     -0.88
    6    2    4      1.04      0.20
    5    2    4      0.63     -2.47
    4    2    4     -1.70     -0.16
    3    2    4     -1.23     -2.17
    2    2    4      4.83     -1.59
    1    2    4      0.75    -19.51
    0    2    4    -19.24      0.00
   10    3    4      0.16      0.24
    9    3    4     -0.06     -0.19
    8    3    4      1.07      0.25
    7    3    4      0.39      0.70
    6    3    4     -0.21      0.13
    5    3    4     -0.24     -2.23
    4    3    4     -0.93     -0.21
    3    3    4      0.18     -1.28
    2    3    4     -3.42      1.69
    1    3    4      1.25     -1.05
    0    3    4      0.00      2.61
   10    4    4     -0.20      0.23
    9    4    4     -0.14      0.72
    8    4    4      0.40      0.56
    7    4    4      0.04      0.87
    6    4    4     -1.76     -0.38
    5    4    4     -0.25      0.32
    4    4    4      0.01      0.32
    3    4    4      1.03     -0.29
    2    4    4     -4.40      0.92
    1    4    4     -0.99      4.84
    0    4    4      1.41      0.00
    9    5    4      0.31     -0.10
    8    5    4      0.12     -0.40
    7    5    4     -0.35     -1.13
    6    5    4      0.59     -0.46
    5    5    4      0.80      1.24
    4    5    4      0.04     -0.61
    3    5    4      0.14     -1.35
    2    5    4      0.00     -0.68
    1    5    4      0.46      1.51
    0    5    4      0.00     -0.65
    9    6    4      0.06     -0.53
    8    6    4      0.49      0.12
    7    6    4      0.08     -0.48
    6    6    4      1.02      0.17
    5    6    4     -0.30     -0.31
    4    6    4     -0.63     -0.25
    3    6    4     -0.43      0.00
    2    6    4      2.00     -0.19
    1    6    4      0.52     -0.32
    0    6    4      0.60      0.00
    8    7    4      0.38     -0.25
    7    7    4     -0.26     -0.13
    6    7    4     -0.75     -0.03
    5    7    4     -0.74     -0.09
    4    7    4     -0.03     -0.33
    3    7    4     -0.43      1.54
    2    7    4     -0.21      0.20
    1    7    4     -0.31     -1.49
    0    7    4      0.00     -0.45
    8    8    4     -0.21      0.05
    7    8    4     -0.10      0.06
    6    8    4      0.15     -0.30
    5    8    4     -0.09      0.63
    4    8    4      0.42      0.17
    3    8    4      0.14     -0.44
    2    8    4     -0.92      0.01
    1    8    4     -0.20     -1.28
    0    8    4      0.12      0.00
    7    9    4     -0.13     -0.25
    6    9    4      0.51     -0.13
    5    9    4      0.01     -0.36
    4    9    4     -0.09      0.42
    3    9    4      0.22     -0.35
    2    9    4     -0.67      0.03
    1    9    4      0.10      0.85
    0    9    4      0.00      0.24
    6   10    4      0.16      0.13
    5   10    4      0.22     -0.65
    4   10    4      0.23     -0.16
    3   10    4      0.17      0.33
    2   10    4      0.16      0.06
    1   10    4      0.15      0.10
    0   10    4     -0.44      0.00
    5   11    4      0.03     -0.13
    4   11    4      0.14     -0.32
    3   11    4      0.35     -0.09
    2   11    4      0.30     -0.04
    1   11    4     -0.07      0.28
    0   11    4      0.00      0.06
    4   12    4      0.02     -0.17
    3   12    4      0.10     -0.25
    2   12    4      0.53      0.11
    1   12    4     -0.03      0.09
    0   12    4      0.33      0.00
    1   13    4      0.01     -0.08
    0   13    4      0.00      0.11
    1    0    5      0.00      4.16
    2    0    5      0.00      0.27
    3    0    5      0.00      1.85
    4    0    5      0.00     -1.49
    5    0    5      0.00      0.14
    6    0    5      0.00     -0.65
    7    0    5      0.00      0.51
    8    0    5      0.00      0.28
    9    0    5      0.00      0.27
   10    0    5      0.00      0.26
   10    1    5     -0.01      0.14
    9    1    5     -0.02      0.08
    8    1    5     -0.18      1.03
    7    1    5     -0.14      0.63
    6    1    5      0.47     -0.71
    5    1    5     -1.35     -1.11
    4    1    5     -0.95      3.14
    3    1    5     -2.51      3.66
    2    1    5     -3.16      2.05
    1    1    5    -17.51      0.89
    0    1    5      0.00     41.44
   10    2    5      0.24     -0.25
    9    2    5     -0.23      0.20
    8    2    5      0.39     -0.77
    7    2    5      0.08     -0.25
    6    2    5      0.03      0.68
    5    2    5     -1.55      1.20
    4    2    5     -0.01      2.60
    3    2    5      0.18     -0.26
    2    2    5      2.05      5.34
    1    2    5      2.19     -4.76
    0    2    5      2.38      0.00
   10    3    5      0.21      0.04
    9    3    5      0.78     -0.17
    8    3    5      0.52     -0.56
    7    3    5      0.93     -0.21
    6    3    5     -0.29      1.87
    5    3    5      1.53      0.58
    4    3    5      0.16     -0.09
    3    3    5      0.49     -1.87
    2    3    5      0.98      5.88
    1    3    5      9.61      1.02
    0    3    5      0.00     -4.98
    9    4    5     -0.15     -0.13
    8    4    5     -0.37      0.62
    7    4    5     -1.10      0.53
    6    4    5     -0.47     -0.25
    5    4    5      1.53     -0.43
    4    4    5     -0.57     -0.02
    3    4    5     -0.31      0.23
    2    4    5     -1.21     -0.75
    1    4    5      1.29      0.01
    0    4    5     -1.47      0.00
    9    5    5     -0.47     -0.45
    8    5    5     -0.27      0.04
    7    5    5     -0.83     -0.17
    6    5    5      0.37     -1.09
    5    5    5      0.03      0.12
    4    5    5     -0.27      0.60
    3    5    5      0.30      0.76
    2    5    5     -0.49     -2.46
    1    5    5     -1.49     -1.02
    0    5    5      0.00     -0.02
    9    6    5     -0.28      0.32
    8    6    5      0.19      0.19
    7    6    5      0.25      0.18
    6    6    5      0.42      0.71
    5    6    5     -0.70      1.21
    4    6    5      0.24     -0.08
    3    6    5      1.58      0.48
    2    6    5      0.51      0.09
    1    6    5     -1.41      0.63
    0    6    5     -0.26      0.00
    8    7    5      0.12      0.47
    7    7    5      0.10      0.11
    6    7    5     -0.14      0.50
    5    7    5      0.49     -0.18
    4    7    5      0.31     -0.47
    3    7    5     -0.17     -0.37
    2    7    5      0.06      1.54
    1    7    5     -0.50      0.42
    0    7    5      0.00      0.54
    8    8    5      0.46      0.51
    7    8    5      0.01      0.00
    6    8    5     -0.05     -0.50
    5    8    5     -0.16     -0.22
    4    8    5      0.49     -0.01
    3    8    5     -0.70     -0.35
    2    8    5     -0.13     -0.02
    1    8    5      1.34     -0.25
    0    8    5      0.55      0.00
    7    9    5     -0.24      0.19
    6    9    5      0.40      0.04
    5    9    5     -0.93     -0.06
    4    9    5     -0.16      0.22
    3    9    5      0.13     -0.11
    2    9    5      0.03     -0.20
    1    9    5      0.65     -0.28
    0    9    5      0.00      0.63
    6   10    5      0.22      0.58
    5   10    5      0.25     -0.08
    4   10    5     -0.54      0.08
    3   10    5      0.20     -0.06
    2   10    5     -0.15     -0.68
    1   10    5      0.09      0.15
    0   10    5     -0.03      0.00
    5   11    5      0.18      0.41
    4   11    5     -0.07      0.21
    3   11    5     -0.52      0.19
    2   11    5     -0.07     -0.11
    1   11    5     -0.15      0.06
    0   11    5      0.00      0.16
    4   12    5      0.08      0.28
    3   12    5     -0.05      0.35
    2   12    5     -0.10      0.02
    1   12    5     -0.21     -0.13
    0   12    5      0.08      0.00
    1   13    5     -0.19     -0.18
    0   13    5      0.00      0.02
    0    0    6     49.46      0.00
    1    0    6      2.62      0.00
    2    0    6      5.87      0.00
    3    0    6      6.71      0.00
    4    0    6      3.87      0.00
    5    0    6     -1.37      0.00
    6    0    6     -0.80      0.00
    7    0    6      0.52      0.00
    8    0    6      0.72      0.00
    9    0    6      0.01      0.00
   10    0    6     -0.26      0.00
   10    1    6     -0.25     -0.39
    9    1    6     -0.01      0.11
    8    1    6     -0.39     -0.51
    7    1    6     -0.35      0.11
    6    1    6      0.81     -0.53
    5    1    6      0.99      0.20
    4    1    6      2.09     -1.14
    3    1    6     -1.31     -1.58
    2    1    6      2.20     -0.69
    1    1    6     -5.96     -3.23
    0    1    6      0.00      0.68
   10    2    6     -0.25     -0.11
    9    2    6     -0.16     -0.42
    8    2    6     -0.81     -0.43
    7    2    6     -0.55     -0.75
    6    2    6      1.09      0.31
    5    2    6      0.95     -1.97
    4    2    6     -1.11     -0.30
    3    2    6     -2.00     -1.96
    2    2    6      4.55     -1.97
    1    2    6      1.14    -16.16
    0    2    6    -15.83      0.00
   10    3    6      0.11      0.27
    9    3    6     -0.09     -0.06
    8    3    6      0.79      0.34
    7    3    6      0.52      0.51
    6    3    6     -0.24      0.23
    5    3    6     -0.34     -1.85
    4    3    6     -0.83     -0.26
    3    3    6      0.36     -0.65
    2    3    6     -3.11      2.26
    1    3    6      1.58     -0.18
    0    3    6      0.00      3.00
    9    4    6     -0.16      0.37
    8    4    6      0.30      0.70
    7    4    6      0.11      0.58
    6    4    6     -1.58     -0.51
    5    4    6     -0.43      0.11
    4    4    6      0.06      0.48
    3    4    6      1.58     -0.35
    2    4    6     -3.66      1.10
    1    4    6     -1.41      3.23
    0    4    6      1.17      0.00
    9    5    6      0.35     -0.11
    8    5    6      0.01     -0.50
    7    5    6     -0.35     -0.74
    6    5    6      0.57     -0.65
    5    5    6      1.06      1.08
    4    5    6      0.07     -0.78
    3    5    6      0.12     -1.25
    2    5    6      0.30     -1.01
    1    5    6      0.53      1.08
    0    5    6      0.00     -0.63
    9    6    6      0.13     -0.22
    8    6    6      0.33      0.00
    7    6    6      0.13     -0.64
    6    6    6      0.80      0.27
    5    6    6     -0.36     -0.41
    4    6    6     -0.75     -0.32
    3    6    6     -0.73     -0.02
    2    6    6      1.46     -0.25
    1    6    6      0.70     -0.29
    0    6    6      0.13      0.00
    8    7    6      0.22     -0.36
    7    7    6     -0.31     -0.24
    6    7    6     -0.58      0.09
    5    7    6     -0.86     -0.17
    4    7    6      0.03     -0.37
    3    7    6     -0.55      1.33
    2    7    6     -0.29      0.38
    1    7    6     -0.44     -1.26
    0    7    6      0.00     -0.76
    8    8    6     -0.21      0.06
    7    8    6     -0.10      0.14
    6    8    6     -0.04     -0.43
    5    8    6      0.01      0.74
    4    8    6      0.52      0.29
    3    8    6      0.09     -0.32
    2    8    6     -0.74      0.06
    1    8    6     -0.40     -1.00
    0    8    6     -0.20      0.00
    7    9    6     -0.14     -0.28
    6    9    6      0.41     -0.27
    5    9    6     -0.01     -0.41
    4    9    6     -0.09      0.59
    3    9    6      0.30     -0.30
    2    9    6     -0.68     -0.02
    1    9    6      0.21      0.72
    0    9    6      0.00      0.34
    6   10    6      0.20      0.13
    5   10    6      0.24     -0.64
    4   10    6      0.28     -0.24
    3   10    6      0.25      0.16
    2   10    6      0.24      0.14
    1   10    6      0.22     -0.03
    0   10    6      0.01      0.00
    5   11    6      0.06     -0.18
    4   11    6      0.04     -0.33
    3   11    6      0.45     -0.06
    2   11    6      0.16     -0.04
    1   11    6     -0.15      0.45
    0   11    6      0.00     -0.04
    4   12    6      0.03     -0.19
    3   12    6      0.10     -0.16
    2   12    6      0.34      0.09
    1   12    6     -0.07     -0.09
    0   12    6     -0.15      0.00
    1   13    6      0.01     -0.06
    0   13    6      0.00      0.13
    1    0    7      0.00      5.00
    2    0    7      0.00     -0.29
    3    0    7      0.00      2.14
    4    0    7      0.00     -1.23
    5    0    7      0.00     -0.08
    6    0    7      0.00     -0.61
    7    0    7      0.00      0.72
    8    0    7      0.00      0.20
    9    0    7      0.00      0.35
   10    0    7      0.00      0.17
   10    1    7     -0.02     -0.04
    9    1    7      0.03      0.07
    8    1    7     -0.19      0.75
    7    1    7     -0.19      0.71
    6    1    7      0.48     -0.74
    5    1    7     -1.39     -1.41
    4    1    7     -1.11      2.55
    3    1    7     -2.50      4.75
    2    1    7     -3.28      1.20
    1    1    7    -13.67      0.58
    0    1    7      0.00     33.02
   10    2    7      0.26     -0.16
    9    2    7     -0.05      0.26
    8    2    7      0.49     -0.60
    7    2    7     -0.07     -0.33
    6    2    7      0.11      0.71
    5    2    7     -1.22      1.35
    4    2    7     -0.02      1.88
    3    2    7      0.58     -0.59
    2    2    7      2.42      3.80
    1    2    7      2.38     -5.28
    0    2    7      2.47      0.00
   10    3    7      0.23      0.03
    9    3    7      0.32     -0.19
    8    3    7      0.54     -0.27
    7    3    7      0.68     -0.33
    6    3    7     -0.40      1.71
    5    3    7      1.09      0.80
    4    3    7      0.26     -0.09
    3    3    7      0.25     -2.49
    2    3    7      1.06      5.23
    1    3    7      7.15      1.45
    0    3    7      0.00     -3.34
    9    4    7     -0.12     -0.14
    8    4    7     -0.46      0.38
    7    4    7     -0.72      0.56
    6    4    7     -0.66     -0.35
    5    4    7      1.19     -0.48
    4    4    7     -0.64     -0.02
    3    4    7     -0.45      0.38
    2    4    7     -1.56     -1.01
    1    4    7      0.64      0.04
    0    4    7     -1.37      0.00
    9    5    7     -0.12     -0.49
    8    5    7     -0.41      0.10
    7    5    7     -0.66     -0.10
    6    5    7      0.47     -0.78
    5    5    7      0.13      0.01
    4    5    7     -0.35      0.70
    3    5    7      0.31      1.11
    2    5    7     -0.53     -1.71
    1    5    7     -0.75     -1.30
    0    5    7      0.00      0.49
    9    6    7     -0.11      0.36
    8    6    7      0.18      0.19
    7    6    7      0.11      0.25
    6    6    7      0.53      0.58
    5    6    7     -0.65      1.33
    4    6    7      0.25     -0.11
    3    6    7      1.37      0.51
    2    6    7      0.79      0.26
    1    6    7     -1.13      0.75
    0    6    7     -0.45      0.00
    8    7    7      0.21      0.33
    7    7    7      0.28      0.19
    6    7    7     -0.28      0.52
    5    7    7      0.63     -0.27
    4    7    7      0.42     -0.53
    3    7    7     -0.12     -0.54
    2    7    7      0.24      1.20
    1    7    7     -0.17      0.56
    0    7    7      0.00      0.49
    8    8    7      0.55      0.35
    7    8    7      0.06      0.03
    6    8    7     -0.26     -0.26
    5    8    7     -0.08     -0.27
    4    8    7      0.53      0.06
    3    8    7     -0.55     -0.50
    2    8    7     -0.26     -0.07
    1    8    7      1.19     -0.29
    0    8    7      0.78      0.00
    7    9    7     -0.13      0.26
    6    9    7      0.37     -0.13
    5    9    7     -0.93      0.05
    4    9    7     -0.23      0.16
    3    9    7     -0.04     -0.22
    2    9    7      0.16     -0.12
    1    9    7      0.45     -0.45
    0    9    7      0.00      0.30
    6   10    7      0.31      0.58
    5   10    7      0.19     -0.17
    4   10    7     -0.59      0.21
    3   10    7      0.24     -0.13
    2   10    7     -0.15     -0.57
    1   10    7      0.28      0.30
    0   10    7     -0.15      0.00
    5   11    7      0.18      0.38
    4   11    7     -0.06      0.23
    3   11    7     -0.41      0.24
    2   11    7     -0.11      0.03
    1   11    7     -0.15      0.12
    0   11    7      0.00      0.65
    4   12    7      0.06      0.18
    3   12    7      0.00      0.35
    2   12    7     -0.09     -0.14
    1   12    7     -0.26     -0.13
    0   12    7      0.15      0.00
    0   13    7      0.00     -0.16
    0    0    8     37.48      0.00
    1    0    8      1.91      0.00
    2    0    8      4.03      0.00
    3    0    8      7.50      0.00
    4    0    8      3.57      0.00
    5    0    8     -1.53      0.00
    6    0    8     -0.59      0.00
    7    0    8      0.64      0.00
    8    0    8      0.57      0.00
    9    0    8     -0.04      0.00
   10    0    8     -0.28      0.00
   10    1    8     -0.12     -0.41
    9    1    8     -0.03      0.01
    8    1    8     -0.27     -0.63
    7    1    8     -0.48      0.15
    6    1    8      0.85     -0.55
    5    1    8      1.10      0.13
    4    1    8      1.33     -0.96
    3    1    8     -1.61     -0.93
    2    1    8      1.40     -0.78
    1    1    8     -6.24     -2.37
    0    1    8      0.00      0.45
   10    2    8     -0.05     -0.11
    9    2    8     -0.16     -0.12
    8    2    8     -0.43     -0.35
    7    2    8     -0.60     -0.60
    6    2    8      1.12      0.42
    5    2    8      1.23     -1.43
    4    2    8     -0.58     -0.47
    3    2    8     -2.75     -1.64
    2    2    8      4.20     -2.03
    1    2    8      1.46    -12.45
    0    2    8    -12.01      0.00
   10    3    8      0.03      0.24
    9    3    8     -0.11      0.11
    8    3    8      0.51      0.40
    7    3    8      0.56      0.34
    6    3    8     -0.27      0.31
    5    3    8     -0.40     -1.42
    4    3    8     -0.65     -0.27
    3    3    8      0.55      0.05
    2    3    8     -2.76      2.58
    1    3    8      1.72      0.67
    0    3    8      0.00      2.73
    9    4    8     -0.14      0.01
    8    4    8      0.16      0.71
    7    4    8      0.25      0.29
    6    4    8     -1.41     -0.56
    5    4    8     -0.61     -0.04
    4    4    8      0.16      0.59
    3    4    8      2.08     -0.40
    2    4    8     -2.85      1.03
    1    4    8     -1.70      1.53
    0    4    8      0.92      0.00
    9    5    8      0.31     -0.12
    8    5    8      0.01     -0.51
    7    5    8     -0.22     -0.39
    6    5    8      0.54     -0.79
    5    5    8      1.14      0.87
    4    5    8      0.02     -0.85
    3    5    8      0.06     -1.19
    2    5    8      0.52     -1.29
    1    5    8      0.48      0.69
    0    5    8      0.00     -0.36
    9    6    8      0.19      0.05
    8    6    8      0.17     -0.21
    7    6    8      0.15     -0.67
    6    6    8      0.57      0.34
    5    6    8     -0.33     -0.50
    4    6    8     -0.84     -0.32
    3    6    8     -1.03     -0.07
    2    6    8      0.91     -0.29
    1    6    8      0.81     -0.29
    0    6    8     -0.32      0.00
    8    7    8      0.03     -0.45
    7    7    8     -0.30     -0.31
    6    7    8     -0.41      0.30
    5    7    8     -0.80     -0.23
    4    7    8      0.06     -0.29
    3    7    8     -0.59      1.16
    2    7    8     -0.36      0.56
    1    7    8     -0.52     -1.06
    0    7    8      0.00     -1.08
    8    8    8     -0.17      0.06
    7    8    8     -0.05      0.17
    6    8    8     -0.23     -0.51
    5    8    8      0.18      0.83
    4    8    8      0.47      0.37
    3    8    8     -0.04     -0.24
    2    8    8     -0.56      0.13
    1    8    8     -0.66     -0.75
    0    8    8     -0.44      0.00
    7    9    8     -0.10     -0.28
    6    9    8      0.30     -0.45
    5    9    8     -0.02     -0.37
    4    9    8     -0.05      0.70
    3    9    8      0.34     -0.33
    2    9    8     -0.64     -0.07
    1    9    8      0.31      0.54
    0    9    8      0.00      0.41
    6   10    8      0.22      0.07
    5   10    8      0.21     -0.57
    4   10    8      0.32     -0.29
    3   10    8      0.30      0.06
    2   10    8      0.28      0.26
    1   10    8      0.28     -0.15
    0   10    8      0.39      0.00
    5   11    8      0.09     -0.22
    4   11    8     -0.05     -0.23
    3   11    8      0.47     -0.06
    2   11    8     -0.01     -0.05
    1   11    8     -0.20      0.57
    0   11    8      0.00     -0.19
    3   12    8      0.08     -0.10
    2   12    8      0.18      0.02
    1   12    8     -0.13     -0.24
    0   12    8     -0.53      0.00
    1    0    9      0.00      5.28
    2    0    9      0.00     -0.60
    3    0    9      0.00      2.13
    4    0    9      0.00     -0.80
    5    0    9      0.00     -0.38
    6    0    9      0.00     -0.63
    7    0    9      0.00      0.86
    8    0    9      0.00      0.11
    9    0    9      0.00      0.44
   10    0    9      0.00      0.07
   10    1    9     -0.02     -0.17
    9    1    9      0.03      0.01
    8    1    9     -0.14      0.47
    7    1    9     -0.24      0.69
    6    1    9      0.41     -0.76
    5    1    9     -1.31     -1.57
    4    1    9     -1.12      1.92
    3    1    9     -2.30      5.47
    2    1    9     -2.81      0.32
    1    1    9     -9.90      0.05
    0    1    9      0.00     24.49
   10    2    9      0.23     -0.04
    9    2    9      0.13      0.26
    8    2    9      0.55     -0.47
    7    2    9     -0.20     -0.33
    6    2    9      0.19      0.70
    5    2    9     -0.89      1.31
    4    2    9     -0.02      1.08
    3    2    9      0.98     -0.93
    2    2    9      2.47      2.38
    1    2    9      2.49     -5.06
    0    2    9      2.05      0.00
    9    3    9     -0.09     -0.22
    8    3    9      0.43      0.00
    7    3    9      0.47     -0.50
    6    3    9     -0.47      1.53
    5    3    9      0.69      0.99
    4    3    9      0.33     -0.15
    3    3    9     -0.01     -2.87
    2    3    9      0.94      4.50
    1    3    9      4.70      1.82
    0    3    9      0.00     -1.75
    9    4    9     -0.14     -0.12
    8    4    9     -0.50      0.12
    7    4    9     -0.42      0.48
    6    4    9     -0.76     -0.42
    5    4    9      0.86     -0.41
    4    4    9     -0.62      0.03
    3    4    9     -0.62      0.51
    2    4    9     -1.79     -1.23
    1    4    9      0.11      0.09
    0    4    9     -0.97      0.00
    9    5    9      0.17     -0.42
    8    5    9     -0.51      0.12
    7    5    9     -0.43      0.05
    6    5    9      0.49     -0.56
    5    5    9      0.18     -0.17
    4    5    9     -0.39      0.76
    3    5    9      0.27      1.42
    2    5    9     -0.49     -0.97
    1    5    9     -0.07     -1.44
    0    5    9      0.00      0.97
    9    6    9      0.02      0.35
    8    6    9      0.13      0.25
    7    6    9     -0.01      0.31
    6    6    9      0.59      0.45
    5    6    9     -0.53      1.21
    4    6    9      0.25     -0.14
    3    6    9      1.28      0.49
    2    6    9      1.02      0.37
    1    6    9     -0.88      0.75
    0    6    9     -0.67      0.00
    8    7    9      0.28      0.19
    7    7    9      0.34      0.24
    6    7    9     -0.40      0.49
    5    7    9      0.76     -0.32
    4    7    9      0.48     -0.49
    3    7    9     -0.03     -0.63
    2    7    9      0.44      0.90
    1    7    9      0.09      0.69
    0    7    9      0.00      0.46
    8    8    9      0.55      0.16
    7    8    9      0.07      0.06
    6    8    9     -0.53     -0.08
    5    8    9      0.03     -0.30
    4    8    9      0.47      0.08
    3    8    9     -0.47     -0.61
    2    8    9     -0.37     -0.05
    1    8    9      1.05     -0.27
    0    8    9      0.95      0.00
    7    9    9     -0.03      0.30
    6    9    9      0.24     -0.28
    5    9    9     -0.82      0.18
    4    9    9     -0.28      0.03
    3    9    9     -0.07     -0.34
    2    9    9      0.33     -0.02
    1    9    9      0.26     -0.61
    0    9    9      0.00      0.08
    6   10    9      0.39      0.49
    5   10    9      0.09     -0.22
    4   10    9     -0.53      0.34
    3   10    9      0.26     -0.20
    2   10    9     -0.16     -0.36
    1   10    9      0.42      0.40
    0   10    9     -0.29      0.00
    5   11    9      0.17      0.28
    4   11    9     -0.06      0.24
    3   11    9     -0.31      0.27
    2   11    9     -0.19      0.11
    1   11    9     -0.18      0.17
    0   11    9      0.00      0.95
    3   12    9      0.05      0.30
    2   12    9     -0.06     -0.25
    1   12    9     -0.31     -0.06
    0   12    9      0.19      0.00
    0    0   10     26.42      0.00
    1    0   10      0.82      0.00
    2    0   10      2.28      0.00
    3    0   10      7.54      0.00
    4    0   10      3.01      0.00
    5    0   10     -1.56      0.00
    6    0   10     -0.42      0.00
    7    0   10      0.68      0.00
    8    0   10      0.45      0.00
    9    0   10     -0.12      0.00
   10    0   10     -0.23      0.00
   10    1   10      0.01     -0.36
    9    1   10     -0.09     -0.07
    8    1   10     -0.18     -0.71
    7    1   10     -0.54      0.21
    6    1   10      0.84     -0.48
    5    1   10      1.07      0.10
    4    1   10      0.54     -0.62
    3    1   10     -1.74     -0.51
    2    1   10      0.66     -0.80
    1    1   10     -5.78     -1.71
    0    1   10      0.00      0.14
   10    2   10      0.11     -0.09
    9    2   10     -0.16      0.13
    8    2   10     -0.08     -0.14
    7    2   10     -0.62     -0.47
    6    2   10      1.12      0.49
    5    2   10      1.42     -0.95
    4    2   10     -0.20     -0.62
    3    2   10     -3.31     -1.24
    2    2   10      3.80     -1.86
    1    2   10      1.66     -8.91
    0    2   10     -8.32      0.00
    9    3   10     -0.09      0.29
    8    3   10      0.30      0.42
    7    3   10      0.48      0.20
    6    3   10     -0.29      0.31
    5    3   10     -0.40     -0.98
    4    3   10     -0.41     -0.26
    3    3   10      0.70      0.70
    2    3   10     -2.38      2.64
    1    3   10      1.76      1.32
    0    3   10      0.00      2.03
    9    4   10     -0.05     -0.29
    8    4   10      0.01      0.59
    7    4   10      0.43      0.07
    6    4   10     -1.28     -0.51
    5    4   10     -0.77     -0.12
    4    4   10      0.31      0.59
    3    4   10      2.42     -0.43
    2    4   10     -2.05      0.75
    1    4   10     -1.83      0.05
    0    4   10      0.64      0.00
    9    5   10      0.25     -0.13
    8    5   10      0.11     -0.47
    7    5   10     -0.04     -0.14
    6    5   10      0.47     -0.83
    5    5   10      1.02      0.63
    4    5   10     -0.08     -0.86
    3    5   10      0.00     -1.16
    2    5   10      0.63     -1.46
    1    5   10      0.38      0.43
    0    5   10      0.00      0.04
    9    6   10      0.20      0.20
    8    6   10      0.03     -0.40
    7    6   10      0.12     -0.54
    6    6   10      0.39      0.34
    5    6   10     -0.22     -0.54
    4    6   10     -0.85     -0.28
    3    6   10     -1.23     -0.16
    2    6   10      0.42     -0.31
    1    6   10      0.88     -0.31
    0    6   10     -0.66      0.00
    8    7   10     -0.15     -0.48
    7    7   10     -0.24     -0.30
    6    7   10     -0.28      0.53
    5    7   10     -0.63     -0.26
    4    7   10      0.00     -0.14
    3    7   10     -0.59      1.04
    2    7   10     -0.39      0.67
    1    7   10     -0.51     -0.93
    0    7   10      0.00     -1.34
    7    8   10      0.02      0.15
    6    8   10     -0.36     -0.49
    5    8   10      0.33      0.86
    4    8   10      0.23      0.37
    3    8   10     -0.21     -0.20
    2    8   10     -0.41      0.15
    1    8   10     -0.90     -0.55
    0    8   10     -0.51      0.00
    7    9   10     -0.04     -0.22
    6    9   10      0.19     -0.63
    5    9   10     -0.01     -0.23
    4    9   10      0.02      0.71
    3    9   10      0.35     -0.42
    2    9   10     -0.52     -0.06
    1    9   10      0.36      0.34
    0    9   10      0.00      0.47
    6   10   10      0.20     -0.02
    5   10   10      0.16     -0.45
    4   10   10      0.32     -0.28
    3   10   10      0.35      0.04
    2   10   10      0.25      0.40
    1   10   10      0.33     -0.20
    0   10   10      0.61      0.00
    5   11   10      0.08     -0.24
    4   11   10     -0.11     -0.07
    3   11   10      0.44     -0.12
    2   11   10     -0.17     -0.07
    1   11   10     -0.17      0.61
    0   11   10      0.00     -0.33
    3   12   10      0.05     -0.07
    2   12   10      0.09     -0.08
    1   12   10     -0.17     -0.32
    0   12   10     -0.69      0.00
    1    0   11      0.00      5.11
    2    0   11      0.00     -0.55
    3    0   11      0.00      1.88
    4    0   11      0.00     -0.28
    5    0   11      0.00     -0.66
    6    0   11      0.00     -0.64
    7    0   11      0.00      0.88
    8    0   11      0.00      0.03
    9    0   11      0.00      0.52
   10    0   11      0.00     -0.02
   10    1   11     -0.01     -0.22
    9    1   11      0.01     -0.06
    8    1   11     -0.01      0.23
    7    1   11     -0.28      0.61
    6    1   11      0.30     -0.72
    5    1   11     -1.13     -1.60
    4    1   11     -1.02      1.32
    3    1   11     -1.90      5.74
    2    1   11     -2.05     -0.45
    1    1   11     -6.70     -0.47
    0    1   11      0.00     16.83
   10    2   11      0.18      0.07
    9    2   11      0.26      0.18
    8    2   11      0.58     -0.39
    7    2   11     -0.27     -0.25
    6    2   11      0.25      0.63
    5    2   11     -0.56      1.12
    4    2   11      0.00      0.34
    3    2   11      1.29     -1.17
    2    2   11      2.27      1.25
    1    2   11      2.48     -4.40
    0    2   11      1.32      0.00
    9    3   11     -0.40     -0.26
    8    3   11      0.21      0.19
    7    3   11      0.31     -0.68
    6    3   11     -0.47      1.37
    5    3   11      0.35      1.09
    4    3   11      0.33     -0.23
    3    3   11     -0.25     -2.94
    2    3   11      0.68      3.70
    1    3   11      2.59      2.05
    0    3   11      0.00     -0.41
    9    4   11     -0.21     -0.10
    8    4   11     -0.50     -0.09
    7    4   11     -0.21      0.33
    6    4   11     -0.74     -0.40
    5    4   11      0.56     -0.24
    4    4   11     -0.55      0.06
    3    4   11     -0.79      0.58
    2    4   11     -1.89     -1.38
    1    4   11     -0.24      0.15
    0    4   11     -0.48      0.00
    9    5   11      0.36     -0.27
    8    5   11     -0.52      0.11
    7    5   11     -0.18      0.23
    6    5   11      0.40     -0.48
    5    5   11      0.15     -0.36
    4    5   11     -0.36      0.81
    3    5   11      0.18      1.63
    2    5   11     -0.40     -0.30
    1    5   11      0.48     -1.44
    0    5   11      0.00      1.31
    8    6   11      0.05      0.35
    7    6   11     -0.07      0.34
    6    6   11      0.61      0.33
    5    6   11     -0.36      0.95
    4    6   11      0.26     -0.13
    3    6   11      1.26      0.46
    2    6   11      1.12      0.41
    1    6   11     -0.69      0.65
    0    6   11     -0.90      0.00
    8    7   11      0.31      0.06
    7    7   11      0.27      0.23
    6    7   11     -0.43      0.41
    5    7   11      0.86     -0.29
    4    7   11      0.46     -0.34
    3    7   11      0.12     -0.63
    2    7   11      0.59      0.65
    1    7   11      0.25      0.82
    0    7   11      0.00      0.43
    7    8   11      0.05      0.08
    6    8   11     -0.76     -0.02
    5    8   11      0.17     -0.32
    4    8   11      0.34      0.02
    3    8   11     -0.46     -0.69
    2    8   11     -0.39      0.02
    1    8   11      0.90     -0.20
    0    8   11      1.02      0.00
    7    9   11      0.04      0.29
    6    9   11      0.06     -0.34
    5    9   11     -0.60      0.29
    4    9   11     -0.26     -0.14
    3    9   11      0.03     -0.43
    2    9   11      0.48      0.06
    1    9   11      0.09     -0.72
    0    9   11      0.00      0.00
    6   10   11      0.43      0.32
    5   10   11     -0.05     -0.21
    4   10   11     -0.39      0.43
    3   10   11      0.23     -0.25
    2   10   11     -0.20     -0.07
    1   10   11      0.49      0.37
    0   10   11     -0.41      0.00
    5   11   11      0.16      0.16
    4   11   11     -0.07      0.25
    3   11   11     -0.24      0.27
    2   11   11     -0.29      0.12
    1   11   11     -0.22      0.20
    0   11   11      0.00      0.98
    3   12   11      0.11      0.21
    2   12   11     -0.03     -0.28
    1   12   11     -0.33      0.07
    0   12   11      0.17      0.00
    0    0   12     17.28      0.00
    1    0   12     -0.17      0.00
    2    0   12      0.84      0.00
    3    0   12      7.01      0.00
    4    0   12      2.25      0.00
    5    0   12     -1.50      0.00
    6    0   12     -0.28      0.00
    7    0   12      0.66      0.00
    8    0   12      0.34      0.00
    9    0   12     -0.22      0.00
   10    0   12     -0.17      0.00
   10    1   12      0.10     -0.25
    9    1   12     -0.18     -0.12
    8    1   12     -0.12     -0.73
    7    1   12     -0.51      0.25
    6    1   12      0.71     -0.35
    5    1   12      0.93      0.07
    4    1   12     -0.13     -0.26
    3    1   12     -1.69     -0.32
    2    1   12      0.05     -0.76
    1    1   12     -4.92     -1.29
    0    1   12      0.00     -0.10
    9    2   12     -0.16      0.31
    8    2   12      0.15      0.14
    7    2   12     -0.60     -0.36
    6    2   12      1.10      0.51
    5    2   12      1.46     -0.58
    4    2   12      0.05     -0.71
    3    2   12     -3.56     -0.79
    2    2   12      3.31     -1.57
    1    2   12      1.68     -5.85
    0    2   12     -5.06      0.00
    9    3   12     -0.04      0.42
    8    3   12      0.17      0.41
    7    3   12      0.31      0.07
    6    3   12     -0.29      0.25
    5    3   12     -0.35     -0.55
    4    3   12     -0.19     -0.23
    3    3   12      0.78      1.22
    2    3   12     -1.95      2.51
    1    3   12      1.75      1.72
    0    3   12      0.00      1.18
    9    4   12      0.06     -0.50
    8    4   12     -0.10      0.38
    7    4   12      0.61     -0.03
    6    4   12     -1.16     -0.35
    5    4   12     -0.84     -0.15
    4    4   12      0.50      0.47
    3    4   12      2.55     -0.46
    2    4   12     -1.28      0.36
    1    4   12     -1.78     -1.04
    0    4   12      0.31      0.00
    9    5   12      0.19     -0.14
    8    5   12      0.25     -0.40
    7    5   12      0.12     -0.01
    6    5   12      0.35     -0.78
    5    5   12      0.77      0.37
    4    5   12     -0.14     -0.83
    3    5   12     -0.01     -1.11
    2    5   12      0.64     -1.51
    1    5   12      0.26      0.30
    0    5   12      0.00      0.46
    8    6   12     -0.06     -0.48
    7    6   12      0.06     -0.32
    6    6   12      0.28      0.24
    5    6   12     -0.05     -0.54
    4    6   12     -0.80     -0.22
    3    6   12     -1.31     -0.30
    2    6   12     -0.01     -0.32
    1    6   12      0.91     -0.34
    0    6   12     -0.84      0.00
    8    7   12     -0.26     -0.46
    7    7   12     -0.16     -0.22
    6    7   12     -0.19      0.70
    5    7   12     -0.44     -0.24
    4    7   12     -0.12      0.04
    3    7   12     -0.57      0.94
    2    7   12     -0.37      0.66
    1    7   12     -0.39     -0.85
    0    7   12      0.00     -1.46
    7    8   12      0.09      0.09
    6    8   12     -0.39     -0.38
    5    8   12      0.40      0.78
    4    8   12     -0.13      0.29
    3    8   12     -0.35     -0.17
    2    8   12     -0.30      0.13
    1    8   12     -1.06     -0.38
    0    8   12     -0.42      0.00
    7    9   12      0.03     -0.15
    6    9   12      0.11     -0.75
    5    9   12      0.02      0.00
    4    9   12      0.14      0.61
    3    9   12      0.35     -0.51
    2    9   12     -0.33      0.03
    1    9   12      0.32      0.14
    0    9   12      0.00      0.51
    6   10   12      0.13     -0.11
    5   10   12      0.11     -0.29
    4   10   12      0.27     -0.22
    3   10   12      0.39      0.08
    2   10   12      0.18      0.51
    1   10   12      0.36     -0.21
    0   10   12      0.66      0.00
    4   11   12     -0.11      0.09
    3   11   12      0.38     -0.23
    2   11   12     -0.26     -0.11
    1   11   12     -0.04      0.55
    0   11   12      0.00     -0.38
    3   12   12      0.02     -0.06
    2   12   12      0.07     -0.18
    1   12   12     -0.18     -0.30
    0   12   12     -0.63      0.00
    1    0   13      0.00      4.61
    2    0   13      0.00     -0.19
    3    0   13      0.00      1.54
    4    0   13      0.00      0.20
    5    0   13      0.00     -0.84
    6    0   13      0.00     -0.51
    7    0   13      0.00      0.78
    8    0   13      0.00     -0.04
    9    0   13      0.00      0.57
    9    1   13      0.01     -0.13
    8    1   13      0.13      0.05
    7    1   13     -0.30      0.50
    6    1   13      0.20     -0.64
    5    1   13     -0.90     -1.51
    4    1   13     -0.82      0.78
    3    1   13     -1.36      5.60
    2    1   13     -1.30     -1.01
    1    1   13     -4.24     -0.78
    0    1   13      0.00     10.50
    9    2   13      0.31      0.07
    8    2   13      0.59     -0.32
    7    2   13     -0.28     -0.12
    6    2   13      0.25      0.50
    5    2   13     -0.24      0.84
    4    2   13      0.01     -0.23
    3    2   13      1.41     -1.27
    2    2   13      1.92      0.41
    1    2   13      2.36     -3.58
    0    2   13      0.52      0.00
    9    3   13     -0.59     -0.30
    8    3   13     -0.05      0.26
    7    3   13      0.23     -0.81
    6    3   13     -0.41      1.24
    5    3   13      0.05      1.09
    4    3   13      0.26     -0.26
    3    3   13     -0.49     -2.75
    2    3   13      0.38      2.81
    1    3   13      0.97      2.07
    0    3   13      0.00      0.58
    9    4   13     -0.28     -0.06
    8    4   13     -0.47     -0.19
    7    4   13     -0.07      0.16
    6    4   13     -0.61     -0.29
    5    4   13      0.28     -0.05
    4    4   13     -0.47     -0.01
    3    4   13     -0.94      0.58
    2    4   13     -1.90     -1.43
    1    4   13     -0.46      0.23
    0    4   13     -0.04      0.00
    9    5   13      0.45     -0.08
    8    5   13     -0.42      0.09
    7    5   13      0.00      0.38
    6    5   13      0.20     -0.50
    5    5   13      0.09     -0.48
    4    5   13     -0.28      0.84
    3    5   13      0.05      1.73
    2    5   13     -0.27      0.31
    1    5   13      0.85     -1.33
    0    5   13      0.00      1.42
    8    6   13     -0.02      0.40
    7    6   13     -0.08      0.32
    6    6   13      0.59      0.20
    5    6   13     -0.16      0.64
    4    6   13      0.29     -0.04
    3    6   13      1.23      0.47
    2    6   13      1.08      0.37
    1    6   13     -0.56      0.48
    0    6   13     -1.09      0.00
    8    7   13      0.28     -0.03
    7    7   13      0.14      0.17
    6    7   13     -0.36      0.30
    5    7   13      0.87     -0.17
    4    7   13      0.38     -0.13
    3    7   13      0.33     -0.54
    2    7   13      0.62      0.40
    1    7   13      0.34      0.90
    0    7   13      0.00      0.37
    7    8   13      0.00      0.09
    6    8   13     -0.88     -0.05
    5    8   13      0.29     -0.31
    4    8   13      0.19     -0.10
    3    8   13     -0.48     -0.69
    2    8   13     -0.32      0.11
    1    8   13      0.74     -0.08
    0    8   13      0.98      0.00
    6    9   13     -0.11     -0.31
    5    9   13     -0.32      0.33
    4    9   13     -0.20     -0.29
    3    9   13      0.18     -0.48
    2    9   13      0.54      0.10
    1    9   13     -0.06     -0.76
    0    9   13      0.00      0.01
    5   10   13     -0.18     -0.13
    4   10   13     -0.23      0.45
    3   10   13      0.11     -0.26
    2   10   13     -0.28      0.21
    1   10   13      0.47      0.19
    0   10   13     -0.46      0.00
    4   11   13     -0.10      0.23
    3   11   13     -0.18      0.25
    2   11   13     -0.38      0.08
    1   11   13     -0.24      0.19
    0   11   13      0.00      0.80
    2   12   13      0.00     -0.22
    1   12   13     -0.33      0.23
    0   12   13      0.10      0.00
    0    0   14     10.28      0.00
    1    0   14     -0.79      0.00
    2    0   14     -0.16      0.00
    3    0   14      6.17      0.00
    4    0   14      1.41      0.00
    5    0   14     -1.40      0.00
    6    0   14     -0.17      0.00
    7    0   14      0.62      0.00
    8    0   14      0.22      0.00
    9    0   14     -0.27      0.00
    9    1   14     -0.28     -0.13
    8    1   14     -0.06     -0.70
    7    1   14     -0.43      0.22
    6    1   14      0.45     -0.18
    5    1   14      0.77      0.02
    4    1   14     -0.58      0.01
    3    1   14     -1.52     -0.28
    2    1   14     -0.44     -0.70
    1    1   14     -3.93     -1.08
    0    1   14      0.00     -0.20
    9    2   14     -0.17      0.43
    8    2   14      0.24      0.38
    7    2   14     -0.54     -0.27
    6    2   14      1.06      0.46
    5    2   14      1.36     -0.35
    4    2   14      0.23     -0.69
    3    2   14     -3.52     -0.34
    2    2   14      2.73     -1.26
    1    2   14      1.54     -3.38
    0    2   14     -2.38      0.00
    9    3   14      0.02      0.45
    8    3   14      0.13      0.38
    7    3   14      0.10     -0.06
    6    3   14     -0.26      0.17
    5    3   14     -0.27     -0.16
    4    3   14     -0.04     -0.16
    3    3   14      0.80      1.56
    2    3   14     -1.44      2.26
    1    3   14      1.70      1.91
    0    3   14      0.00      0.38
    9    4   14      0.16     -0.60
    8    4   14     -0.15      0.15
    7    4   14      0.73     -0.01
    6    4   14     -1.05     -0.16
    5    4   14     -0.80     -0.20
    4    4   14      0.69      0.26
    3    4   14      2.46     -0.49
    2    4   14     -0.53     -0.02
    1    4   14     -1.61     -1.68
    0    4   14     -0.08      0.00
    9    5   14      0.16     -0.13
    8    5   14      0.33     -0.33
    7    5   14      0.22      0.01
    6    5   14      0.18     -0.66
    5    5   14      0.50      0.13
    4    5   14     -0.07     -0.78
    3    5   14      0.05     -1.00
    2    5   14      0.60     -1.47
    1    5   14      0.16      0.25
    0    5   14      0.00      0.80
    8    6   14     -0.12     -0.41
    7    6   14      0.00     -0.10
    6    6   14      0.23      0.08
    5    6   14      0.12     -0.50
    4    6   14     -0.72     -0.16
    3    6   14     -1.28     -0.49
    2    6   14     -0.43     -0.30
    1    6   14      0.90     -0.35
    0    6   14     -0.89      0.00
    8    7   14     -0.27     -0.37
    7    7   14     -0.09     -0.10
    6    7   14     -0.16      0.78
    5    7   14     -0.29     -0.17
    4    7   14     -0.27      0.16
    3    7   14     -0.55      0.82
    2    7   14     -0.29      0.56
    1    7   14     -0.20     -0.77
    0    7   14      0.00     -1.43
    7    8   14      0.12      0.03
    6    8   14     -0.34     -0.23
    5    8   14      0.36      0.60
    4    8   14     -0.49      0.15
    3    8   14     -0.40     -0.09
    2    8   14     -0.21      0.08
    1    8   14     -1.06     -0.19
    0    8   14     -0.24      0.00
    6    9   14      0.07     -0.78
    5    9   14      0.06      0.23
    4    9   14      0.27      0.43
    3    9   14      0.33     -0.52
    2    9   14     -0.11      0.16
    1    9   14      0.18     -0.04
    0    9   14      0.00      0.53
    5   10   14      0.08     -0.14
    4   10   14      0.18     -0.13
    3   10   14      0.44      0.11
    2   10   14      0.10      0.57
    1   10   14      0.36     -0.18
    0   10   14      0.56      0.00
    4   11   14     -0.08      0.19
    3   11   14      0.31     -0.37
    2   11   14     -0.28     -0.15
    1   11   14      0.14      0.45
    0   11   14      0.00     -0.31
    2   12   14      0.07     -0.23
    1   12   14     -0.15     -0.22
    0   12   14     -0.42      0.00
    1    0   15      0.00      3.92
    2    0   15      0.00      0.35
    3    0   15      0.00      1.26
    4    0   15      0.00      0.56
    5    0   15      0.00     -0.95
    6    0   15      0.00     -0.21
    7    0   15      0.00      0.64
    8    0   15      0.00     -0.10
    9    0   15      0.00      0.58
    9    1   15      0.05     -0.15
    8    1   15      0.20     -0.08
    7    1   15     -0.28      0.41
    6    1   15      0.11     -0.53
    5    1   15     -0.68     -1.35
    4    1   15     -0.55      0.31
    3    1   15     -0.81      5.14
    2    1   15     -0.73     -1.30
    1    1   15     -2.49     -0.87
    0    1   15      0.00      5.53
    9    2   15      0.28     -0.03
    8    2   15      0.58     -0.23
    7    2   15     -0.23      0.00
    6    2   15      0.21      0.33
    5    2   15      0.07      0.56
    4    2   15      0.00     -0.57
    3    2   15      1.34     -1.24
    2    2   15      1.56     -0.21
    1    2   15      2.14     -2.78
    0    2   15     -0.16      0.00
    9    3   15     -0.66     -0.32
    8    3   15     -0.27      0.19
    7    3   15      0.19     -0.81
    6    3   15     -0.33      1.14
    5    3   15     -0.21      0.99
    4    3   15      0.17     -0.20
    3    3   15     -0.72     -2.42
    2    3   15      0.15      1.85
    1    3   15     -0.18      1.92
    0    3   15      0.00      1.27
    9    4   15     -0.31     -0.01
    8    4   15     -0.41     -0.16
    7    4   15      0.03      0.02
    6    4   15     -0.44     -0.13
    5    4   15      0.04      0.05
    4    4   15     -0.42     -0.20
    3    4   15     -1.05      0.52
    2    4   15     -1.86     -1.39
    1    4   15     -0.61      0.33
    0    4   15      0.32      0.00
    8    5   15     -0.27      0.07
    7    5   15      0.06      0.44
    6    5   15     -0.05     -0.54
    5    5   15      0.02     -0.51
    4    5   15     -0.15      0.88
    3    5   15     -0.08      1.73
    2    5   15     -0.11      0.89
    1    5   15      1.09     -1.13
    0    5   15      0.00      1.29
    8    6   15     -0.05      0.38
    7    6   15     -0.05      0.27
    6    6   15      0.55      0.10
    5    6   15      0.04      0.41
    4    6   15      0.30      0.10
    3    6   15      1.10      0.51
    2    6   15      0.96      0.30
    1    6   15     -0.45      0.29
    0    6   15     -1.25      0.00
    7    7   15      0.02      0.09
    6    7   15     -0.22      0.20
    5    7   15      0.81      0.00
    4    7   15      0.27      0.08
    3    7   15      0.59     -0.44
    2    7   15      0.52      0.10
    1    7   15      0.40      0.89
    0    7   15      0.00      0.26
    7    8   15     -0.05      0.07
    6    8   15     -0.87     -0.13
    5    8   15      0.36     -0.26
    4    8   15      0.04     -0.26
    3    8   15     -0.49     -0.62
    2    8   15     -0.22      0.17
    1    8   15      0.55      0.04
    0    8   15      0.86      0.00
    6    9   15     -0.20     -0.19
    5    9   15     -0.06      0.31
    4    9   15     -0.13     -0.36
    3    9   15      0.27     -0.49
    2    9   15      0.46      0.09
    1    9   15     -0.20     -0.70
    0    9   15      0.00      0.05
    5   10   15     -0.28     -0.04
    4   10   15     -0.08      0.40
    3   10   15     -0.08     -0.21
    2   10   15     -0.35      0.42
    1   10   15      0.40     -0.07
    0   10   15     -0.39      0.00
    4   11   15     -0.12      0.19
    3   11   15     -0.11      0.24
    2   11   15     -0.43      0.04
    1   11   15     -0.22      0.13
    0   11   15      0.00      0.51
    1   12   15     -0.33      0.36
    0   12   15      0.01      0.00
    0    0   16      5.14      0.00
    1    0   16     -0.99      0.00
    2    0   16     -0.70      0.00
    3    0   16      5.25      0.00
    4    0   16      0.62      0.00
    5    0   16     -1.32      0.00
    6    0   16     -0.09      0.00
    7    0   16      0.61      0.00
    8    0   16      0.08      0.00
    9    0   16     -0.24      0.00
    9    1   16     -0.33     -0.11
    8    1   16      0.00     -0.64
    7    1   16     -0.36      0.13
    6    1   16      0.10      0.00
    5    1   16      0.67     -0.10
    4    1   16     -0.78      0.19
    3    1   16     -1.32     -0.30
    2    1   16     -0.81     -0.66
    1    1   16     -3.00     -0.98
    0    1   16      0.00     -0.17
    9    2   16     -0.16      0.49
    8    2   16      0.21      0.48
    7    2   16     -0.41     -0.20
    6    2   16      1.01      0.33
    5    2   16      1.15     -0.24
    4    2   16      0.42     -0.58
    3    2   16     -3.31      0.06
    2    2   16      2.08     -0.97
    1    2   16      1.30     -1.48
    0    2   16     -0.27      0.00
    9    3   16      0.06      0.38
    8    3   16      0.13      0.33
    7    3   16     -0.09     -0.20
    6    3   16     -0.21      0.13
    5    3   16     -0.19      0.18
    4    3   16      0.02     -0.06
    3    3   16      0.82      1.70
    2    3   16     -0.86      1.97
    1    3   16      1.57      1.98
    0    3   16      0.00     -0.28
    9    4   16      0.20     -0.60
    8    4   16     -0.10     -0.04
    7    4   16      0.75      0.07
    6    4   16     -0.90      0.01
    5    4   16     -0.67     -0.29
    4    4   16      0.80      0.03
    3    4   16      2.19     -0.55
    2    4   16      0.21     -0.30
    1    4   16     -1.38     -1.97
    0    4   16     -0.49      0.00
    8    5   16      0.31     -0.29
    7    5   16      0.26      0.00
    6    5   16      0.01     -0.52
    5    5   16      0.33     -0.07
    4    5   16      0.13     -0.68
    3    5   16      0.13     -0.80
    2    5   16      0.54     -1.41
    1    5   16      0.10      0.20
    0    5   16      0.00      1.03
    8    6   16     -0.13     -0.25
    7    6   16     -0.02      0.03
    6    6   16      0.21     -0.11
    5    6   16      0.26     -0.44
    4    6   16     -0.65     -0.12
    3    6   16     -1.19     -0.66
    2    6   16     -0.89     -0.23
    1    6   16      0.83     -0.31
    0    6   16     -0.84      0.00
    7    7   16     -0.05      0.00
    6    7   16     -0.15      0.74
    5    7   16     -0.20     -0.08
    4    7   16     -0.40      0.17
    3    7   16     -0.51      0.65
    2    7   16     -0.17      0.45
    1    7   16      0.01     -0.66
    0    7   16      0.00     -1.29
    7    8   16      0.12     -0.01
    6    8   16     -0.24     -0.12
    5    8   16      0.23      0.37
    4    8   16     -0.73      0.03
    3    8   16     -0.33      0.06
    2    8   16     -0.10      0.06
    1    8   16     -0.90      0.05
    0    8   16     -0.06      0.00
    6    9   16      0.07     -0.72
    5    9   16      0.08      0.39
    4    9   16      0.39      0.21
    3    9   16      0.32     -0.42
    2    9   16      0.12      0.25
    1    9   16     -0.01     -0.17
    0    9   16      0.00      0.50
    5   10   16      0.04     -0.03
    4   10   16      0.09     -0.06
    3   10   16      0.48      0.09
    2   10   16      0.05      0.53
    1   10   16      0.33     -0.17
    0   10   16      0.38      0.00
    3   11   16      0.23     -0.46
    2   11   16     -0.22     -0.17
    1   11   16      0.29      0.35
    0   11   16      0.00     -0.15
    1   12   16     -0.09     -0.11
    0   12   16     -0.19      0.00
    1    0   17      0.00      3.16
    2    0   17      0.00      0.89
    3    0   17      0.00      1.09
    4    0   17      0.00      0.78
    5    0   17      0.00     -1.06
    6    0   17      0.00      0.19
    7    0   17      0.00      0.50
    8    0   17      0.00     -0.14
    9    0   17      0.00      0.53
    9    1   17      0.12     -0.12
    8    1   17      0.15     -0.15
    7    1   17     -0.21      0.37
    6    1   17      0.02     -0.43
    5    1   17     -0.52     -1.17
    4    1   17     -0.27     -0.09
    3    1   17     -0.37      4.53
    2    1   17     -0.39     -1.32
    1    1   17     -1.29     -0.80
    0    1   17      0.00      1.81
    9    2   17      0.19     -0.06
    8    2   17      0.57     -0.11
    7    2   17     -0.16      0.05
    6    2   17      0.14      0.18
    5    2   17      0.33      0.35
    4    2   17     -0.08     -0.69
    3    2   17      1.13     -1.17
    2    2   17      1.28     -0.67
    1    2   17      1.89     -2.06
    0    2   17     -0.62      0.00
    9    3   17     -0.62     -0.29
    8    3   17     -0.40      0.06
    7    3   17      0.16     -0.67
    6    3   17     -0.25      1.04
    5    3   17     -0.41      0.83
    4    3   17      0.10     -0.04
    3    3   17     -0.91     -2.09
    2    3   17      0.05      0.90
    1    3   17     -0.96      1.64
    0    3   17      0.00      1.71
    8    4   17     -0.35     -0.03
    7    4   17      0.13     -0.09
    6    4   17     -0.31      0.02
    5    4   17     -0.17     -0.02
    4    4   17     -0.40     -0.45
    3    4   17     -1.10      0.47
    2    4   17     -1.81     -1.24
    1    4   17     -0.76      0.42
    0    4   17      0.62      0.00
    8    5   17     -0.12      0.08
    7    5   17      0.02      0.37
    6    5   17     -0.27     -0.53
    5    5   17     -0.02     -0.43
    4    5   17      0.00      0.91
    3    5   17     -0.14      1.66
    2    5   17      0.09      1.43
    1    5   17      1.21     -0.92
    0    5   17      0.00      0.97
    8    6   17     -0.04      0.29
    7    6   17     -0.01      0.22
    6    6   17      0.49      0.03
    5    6   17      0.19      0.31
    4    6   17      0.26      0.28
    3    6   17      0.83      0.54
    2    6   17      0.84      0.20
    1    6   17     -0.34      0.12
    0    6   17     -1.35      0.00
    7    7   17     -0.04      0.04
    6    7   17     -0.07      0.14
    5    7   17      0.68      0.18
    4    7   17      0.16      0.21
    3    7   17      0.81     -0.38
    2    7   17      0.34     -0.30
    1    7   17      0.47      0.78
    0    7   17      0.00      0.12
    7    8   17     -0.07      0.03
    6    8   17     -0.76     -0.18
    5    8   17      0.35     -0.18
    4    8   17     -0.06     -0.38
    3    8   17     -0.47     -0.51
    2    8   17     -0.17      0.18
    1    8   17      0.34      0.13
    0    8   17      0.71      0.00
    6    9   17     -0.18     -0.06
    5    9   17      0.12      0.24
    4    9   17     -0.08     -0.35
    3    9   17      0.23     -0.46
    2    9   17      0.27      0.06
    1    9   17     -0.31     -0.58
    0    9   17      0.00      0.08
    5   10   17     -0.32      0.02
    4   10   17      0.02      0.32
    3   10   17     -0.28     -0.11
    2   10   17     -0.37      0.50
    1   10   17      0.33     -0.30
    0   10   17     -0.21      0.00
    3   11   17     -0.04      0.23
    2   11   17     -0.41      0.02
    1   11   17     -0.15      0.04
    0   11   17      0.00      0.23
    0    0   18      1.51      0.00
    1    0   18     -0.92      0.00
    2    0   18     -0.83      0.00
    3    0   18      4.40      0.00
    4    0   18      0.01      0.00
    5    0   18     -1.28      0.00
    6    0   18     -0.06      0.00
    7    0   18      0.65      0.00
    8    0   18     -0.07      0.00
    9    0   18     -0.12      0.00
    9    1   18     -0.31     -0.07
    8    1   18      0.08     -0.56
    7    1   18     -0.34      0.01
    6    1   18     -0.22      0.16
    5    1   18      0.69     -0.26
    4    1   18     -0.83      0.30
    3    1   18     -1.15     -0.33
    2    1   18     -1.08     -0.67
    1    1   18     -2.23     -0.92
    0    1   18      0.00     -0.08
    9    2   18     -0.12      0.48
    8    2   18      0.13      0.42
    7    2   18     -0.23     -0.12
    6    2   18      0.93      0.18
    5    2   18      0.90     -0.18
    4    2   18      0.61     -0.41
    3    2   18     -3.06      0.36
    2    2   18      1.42     -0.69
    1    2   18      1.02     -0.09
    0    2   18      1.30      0.00
    9    3   18      0.06      0.23
    8    3   18      0.15      0.27
    7    3   18     -0.20     -0.32
    6    3   18     -0.16      0.19
    5    3   18     -0.17      0.44
    4    3   18      0.03      0.03
    3    3   18      0.89      1.67
    2    3   18     -0.30      1.71
    1    3   18      1.35      1.97
    0    3   18      0.00     -0.82
    8    4   18      0.01     -0.14
    7    4   18      0.66      0.15
    6    4   18     -0.72      0.11
    5    4   18     -0.48     -0.37
    4    4   18      0.80     -0.15
    3    4   18      1.83     -0.62
    2    4   18      0.90     -0.46
    1    4   18     -1.18     -2.03
    0    4   18     -0.86      0.00
    8    5   18      0.21     -0.27
    7    5   18      0.25      0.00
    6    5   18     -0.11     -0.39
    5    5   18      0.33     -0.20
    4    5   18      0.39     -0.52
    3    5   18      0.19     -0.58
    2    5   18      0.49     -1.40
    1    5   18      0.06      0.10
    0    5   18      0.00      1.16
    8    6   18     -0.12     -0.07
    7    6   18      0.02      0.05
    6    6   18      0.19     -0.26
    5    6   18      0.33     -0.40
    4    6   18     -0.59     -0.09
    3    6   18     -1.10     -0.74
    2    6   18     -1.38     -0.12
    1    6   18      0.71     -0.21
    0    6   18     -0.71      0.00
    7    7   18     -0.04      0.05
    6    7   18     -0.15      0.61
    5    7   18     -0.18      0.00
    4    7   18     -0.46      0.09
    3    7   18     -0.43      0.46
    2    7   18     -0.04      0.41
    1    7   18      0.17     -0.51
    0    7   18      0.00     -1.11
    6    8   18     -0.13     -0.06
    5    8   18      0.08      0.15
    4    8   18     -0.78     -0.04
    3    8   18     -0.16      0.24
    2    8   18      0.07      0.09
    1    8   18     -0.63      0.31
    0    8   18      0.06      0.00
    6    9   18      0.07     -0.57
    5    9   18      0.08      0.45
    4    9   18      0.46      0.01
    3    9   18      0.33     -0.25
    2    9   18      0.29      0.23
    1    9   18     -0.19     -0.23
    0    9   18      0.00      0.42
    4   10   18      0.04     -0.02
    3   10   18      0.50      0.01
    2   10   18      0.01      0.42
    1   10   18      0.27     -0.18
    0   10   18      0.18      0.00
    3   11   18      0.16     -0.49
    2   11   18     -0.13     -0.16
    1   11   18      0.35      0.28
    0   11   18      0.00      0.03
    1    0   19      0.00      2.44
    2    0   19      0.00      1.31
    3    0   19      0.00      1.03
    4    0   19      0.00      0.93
    5    0   19      0.00     -1.20
    6    0   19      0.00      0.55
    7    0   19      0.00      0.41
    8    0   19      0.00     -0.16
    9    0   19      0.00      0.42
    9    1   19      0.16     -0.04
    8    1   19      0.01     -0.18
    7    1   19     -0.10      0.38
    6    1   19     -0.04     -0.34
    5    1   19     -0.40     -1.02
    4    1   19     -0.03     -0.39
    3    1   19     -0.10      3.91
    2    1   19     -0.19     -1.13
    1    1   19     -0.49     -0.69
    0    1   19      0.00     -0.80
    9    2   19      0.08     -0.02
    8    2   19      0.53      0.00
    7    2   19     -0.13      0.00
    6    2   19      0.09      0.08
    5    2   19      0.52      0.25
    4    2   19     -0.22     -0.67
    3    2   19      0.88     -1.13
    2    2   19      1.10     -0.99
    1    2   19      1.67     -1.42
    0    2   19     -0.85      0.00
    8    3   19     -0.42     -0.07
    7    3   19      0.11     -0.44
    6    3   19     -0.19      0.90
    5    3   19     -0.49      0.65
    4    3   19      0.10      0.14
    3    3   19     -1.02     -1.86
    2    3   19      0.06      0.06
    1    3   19     -1.47      1.29
    0    3   19      0.00      2.00
    8    4   19     -0.28      0.10
    7    4   19      0.21     -0.18
    6    4   19     -0.27      0.09
    5    4   19     -0.32     -0.26
    4    4   19     -0.37     -0.65
    3    4   19     -1.09      0.47
    2    4   19     -1.78     -1.00
    1    4   19     -0.93      0.51
    0    4   19      0.90      0.00
    8    5   19     -0.02      0.10
    7    5   19     -0.06      0.23
    6    5   19     -0.42     -0.45
    5    5   19     -0.04     -0.30
    4    5   19      0.13      0.89
    3    5   19     -0.11      1.53
    2    5   19      0.29      1.89
    1    5   19      1.25     -0.72
    0    5   19      0.00      0.54
    7    6   19      0.01      0.19
    6    6   19      0.41      0.00
    5    6   19      0.24      0.35
    4    6   19      0.13      0.42
    3    6   19      0.50      0.50
    2    6   19      0.81      0.11
    1    6   19     -0.25      0.02
    0    6   19     -1.40      0.00
    7    7   19     -0.04      0.04
    6    7   19      0.04      0.12
    5    7   19      0.54      0.32
    4    7   19      0.06      0.26
    3    7   19      0.93     -0.41
    2    7   19      0.16     -0.75
    1    7   19      0.53      0.59
    0    7   19      0.00     -0.04
    6    8   19     -0.58     -0.18
    5    8   19      0.29     -0.08
    4    8   19     -0.10     -0.45
    3    8   19     -0.43     -0.36
    2    8   19     -0.21      0.12
    1    8   19      0.16      0.18
    0    8   19      0.56      0.00
    5    9   19      0.19      0.18
    4    9   19     -0.07     -0.27
    3    9   19      0.11     -0.40
    2    9   19      0.01      0.07
    1    9   19     -0.38     -0.42
    0    9   19      0.00      0.10
    4   10   19      0.05      0.22
    3   10   19     -0.41      0.01
    2   10   19     -0.30      0.46
    1   10   19      0.26     -0.42
    0   10   19      0.01      0.00
    2   11   19     -0.32      0.01
    1   11   19     -0.06     -0.04
    0   11   19      0.00      0.04
    0    0   20     -0.94      0.00
    1    0   20     -0.75      0.00
    2    0   20     -0.66      0.00
    3    0   20      3.73      0.00
    4    0   20     -0.35      0.00
    5    0   20     -1.26      0.00
    6    0   20     -0.07      0.00
    7    0   20      0.73      0.00
    8    0   20     -0.19      0.00
    9    0   20      0.04      0.00
    9    1   20     -0.22     -0.02
    8    1   20      0.14     -0.46
    7    1   20     -0.35     -0.09
    6    1   20     -0.39      0.28
    5    1   20      0.83     -0.41
    4    1   20     -0.83      0.39
    3    1   20     -1.03     -0.36
    2    1   20     -1.29     -0.70
    1    1   20     -1.63     -0.86
    0    1   20      0.00      0.02
    8    2   20      0.04      0.25
    7    2   20     -0.06     -0.04
    6    2   20      0.80      0.05
    5    2   20      0.68     -0.16
    4    2   20      0.73     -0.26
    3    2   20     -2.85      0.52
    2    2   20      0.85     -0.43
    1    2   20      0.76      0.81
    0    2   20      2.39      0.00
    8    3   20      0.16      0.21
    7    3   20     -0.23     -0.39
    6    3   20     -0.12      0.31
    5    3   20     -0.23      0.60
    4    3   20      0.02      0.07
    3    3   20      1.02      1.50
    2    3   20      0.15      1.47
    1    3   20      1.05      1.92
    0    3   20      0.00     -1.28
    8    4   20      0.12     -0.15
    7    4   20      0.50      0.18
    6    4   20     -0.52      0.15
    5    4   20     -0.33     -0.38
    4    4   20      0.68     -0.25
    3    4   20      1.45     -0.69
    2    4   20      1.44     -0.50
    1    4   20     -1.00     -1.97
    0    4   20     -1.14      0.00
    8    5   20      0.07     -0.23
    7    5   20      0.24      0.02
    6    5   20     -0.14     -0.30
    5    5   20      0.47     -0.25
    4    5   20      0.61     -0.33
    3    5   20      0.15     -0.38
    2    5   20      0.48     -1.45
    1    5   20      0.03     -0.04
    0    5   20      0.00      1.22
    7    6   20      0.09      0.00
    6    6   20      0.17     -0.34
    5    6   20      0.35     -0.39
    4    6   20     -0.54     -0.05
    3    6   20     -1.03     -0.70
    2    6   20     -1.82      0.01
    1    6   20      0.55     -0.06
    0    6   20     -0.54      0.00
    7    7   20     -0.05      0.05
    6    7   20     -0.14      0.43
    5    7   20     -0.19      0.03
    4    7   20     -0.43     -0.07
    3    7   20     -0.31      0.30
    2    7   20      0.08      0.47
    1    7   20      0.26     -0.36
    0    7   20      0.00     -0.94
    6    8   20     -0.07     -0.07
    5    8   20     -0.05      0.00
    4    8   20     -0.66     -0.05
    3    8   20      0.05      0.37
    2    8   20      0.27      0.19
    1    8   20     -0.33      0.50
    0    8   20      0.10      0.00
    5    9   20      0.07      0.40
    4    9   20      0.48     -0.12
    3    9   20      0.33     -0.09
    2    9   20      0.38      0.10
    1    9   20     -0.30     -0.23
    0    9   20      0.00      0.27
    4   10   20      0.02     -0.01
    3   10   20      0.49     -0.09
    2   10   20     -0.03      0.27
    1   10   20      0.18     -0.21
    0   10   20      0.01      0.00
    2   11   20     -0.06     -0.11
    1   11   20      0.30      0.23
    0   11   20      0.00      0.17
    1    0   21      0.00      1.86
    2    0   21      0.00      1.59
    3    0   21      0.00      1.00
    4    0   21      0.00      1.07
    5    0   21      0.00     -1.37
    6    0   21      0.00      0.71
    7    0   21      0.00      0.33
    8    0   21      0.00     -0.17
    8    1   21     -0.17     -0.17
    7    1   21      0.01      0.42
    6    1   21     -0.08     -0.27
    5    1   21     -0.32     -0.93
    4    1   21      0.13     -0.54
    3    1   21     -0.01      3.38
    2    1   21     -0.07     -0.82
    1    1   21      0.00     -0.59
    0    1   21      0.00     -2.45
    8    2   21      0.45      0.06
    7    2   21     -0.15     -0.09
    6    2   21      0.07      0.06
    5    2   21      0.60      0.27
    4    2   21     -0.40     -0.61
    3    2   21      0.72     -1.10
    2    2   21      0.99     -1.18
    1    2   21      1.53     -0.87
    0    2   21     -0.94      0.00
    8    3   21     -0.35     -0.14
    7    3   21      0.05     -0.22
    6    3   21     -0.14      0.70
    5    3   21     -0.42      0.51
    4    3   21      0.16      0.26
    3    3   21     -1.02     -1.69
    2    3   21      0.12     -0.54
    1    3   21     -1.80      0.95
    0    3   21      0.00      2.19
    8    4   21     -0.21      0.19
    7    4   21      0.24     -0.24
    6    4   21     -0.30      0.07
    5    4   21     -0.41     -0.54
    4    4   21     -0.31     -0.74
    3    4   21     -1.03      0.57
    2    4   21     -1.74     -0.73
    1    4   21     -1.08      0.58
    0    4   21      1.17      0.00
    7    5   21     -0.12      0.08
    6    5   21     -0.47     -0.31
    5    5   21     -0.08     -0.19
    4    5   21      0.24      0.82
    3    5   21      0.03      1.37
    2    5   21      0.46      2.21
    1    5   21      1.23     -0.55
    0    5   21      0.00      0.10
    7    6   21      0.02      0.18
    6    6   21      0.32      0.00
    5    6   21      0.21      0.48
    4    6   21     -0.03      0.48
    3    6   21      0.19      0.38
    2    6   21      0.86      0.09
    1    6   21     -0.19     -0.04
    0    6   21     -1.40      0.00
    6    7   21      0.11      0.14
    5    7   21      0.41      0.38
    4    7   21     -0.04      0.25
    3    7   21      0.88     -0.49
    2    7   21      0.04     -1.16
    1    7   21      0.53      0.36
    0    7   21      0.00     -0.15
    6    8   21     -0.40     -0.12
    5    8   21      0.20      0.01
    4    8   21     -0.10     -0.45
    3    8   21     -0.39     -0.21
    2    8   21     -0.33      0.02
    1    8   21      0.04      0.22
    0    8   21      0.44      0.00
    5    9   21      0.15      0.13
    4    9   21     -0.09     -0.17
    3    9   21     -0.04     -0.33
    2    9   21     -0.23      0.12
    1    9   21     -0.37     -0.28
    0    9   21      0.00      0.12
    3   10   21     -0.42      0.11
    2   10   21     -0.17      0.34
    1   10   21      0.22     -0.39
    0   10   21      0.22      0.00
    1   11   21      0.03     -0.10
    0   11   21      0.00     -0.04
    0    0   22     -2.44      0.00
    1    0   22     -0.61      0.00
    2    0   22     -0.34      0.00
    3    0   22      3.23      0.00
    4    0   22     -0.43      0.00
    5    0   22     -1.24      0.00
    6    0   22     -0.08      0.00
    7    0   22      0.79      0.00
    8    0   22     -0.25      0.00
    8    1   22      0.17     -0.34
    7    1   22     -0.33     -0.12
    6    1   22     -0.34      0.33
    5    1   22      0.99     -0.50
    4    1   22     -0.85      0.46
    3    1   22     -0.91     -0.42
    2    1   22     -1.46     -0.71
    1    1   22     -1.18     -0.81
    0    1   22      0.00      0.07
    8    2   22     -0.02      0.06
    7    2   22      0.03      0.03
    6    2   22      0.59     -0.02
    5    2   22      0.54     -0.17
    4    2   22      0.71     -0.18
    3    2   22     -2.68      0.52
    2    2   22      0.43     -0.21
    1    2   22      0.51      1.28
    0    2   22      3.05      0.00
    8    3   22      0.18      0.17
    7    3   22     -0.21     -0.40
    6    3   22     -0.10      0.44
    5    3   22     -0.35      0.63
    4    3   22      0.03      0.03
    3    3   22      1.17      1.29
    2    3   22      0.43      1.27
    1    3   22      0.76      1.85
    0    3   22      0.00     -1.64
    8    4   22      0.20     -0.12
    7    4   22      0.32      0.15
    6    4   22     -0.33      0.16
    5    4   22     -0.25     -0.27
    4    4   22      0.46     -0.28
    3    4   22      1.11     -0.73
    2    4   22      1.77     -0.48
    1    4   22     -0.83     -1.86
    0    4   22     -1.30      0.00
    7    5   22      0.24      0.04
    6    5   22     -0.10     -0.27
    5    5   22      0.65     -0.21
    4    5   22      0.74     -0.14
    3    5   22      0.00     -0.26
    2    5   22      0.52     -1.51
    1    5   22      0.00     -0.21
    0    5   22      0.00      1.24
    7    6   22      0.14     -0.05
    6    6   22      0.14     -0.38
    5    6   22      0.34     -0.43
    4    6   22     -0.47      0.02
    3    6   22     -0.95     -0.54
    2    6   22     -2.12      0.10
    1    6   22      0.36      0.13
    0    6   22     -0.34      0.00
    6    7   22     -0.12      0.24
    5    7   22     -0.22      0.02
    4    7   22     -0.34     -0.23
    3    7   22     -0.15      0.21
    2    7   22      0.13      0.58
    1    7   22      0.28     -0.24
    0    7   22      0.00     -0.81
    5    8   22     -0.11     -0.06
    4    8   22     -0.46     -0.03
    3    8   22      0.24      0.41
    2    8   22      0.48      0.33
    1    8   22     -0.09      0.56
    0    8   22      0.09      0.00
    4    9   22      0.43     -0.17
    3    9   22      0.32      0.02
    2    9   22      0.38     -0.09
    1    9   22     -0.34     -0.17
    0    9   22      0.00      0.08
    3   10   22      0.42     -0.15
    2   10   22     -0.07      0.11
    1   10   22      0.10     -0.22
    0   10   22     -0.11      0.00
    1    0   23      0.00      1.43
    2    0   23      0.00      1.75
    3    0   23      0.00      0.90
    4    0   23      0.00      1.19
    5    0   23      0.00     -1.45
    6    0   23      0.00      0.61
    7    0   23      0.00      0.23
    8    0   23      0.00     -0.15
    8    1   23     -0.30     -0.12
    7    1   23      0.09      0.45
    6    1   23     -0.06     -0.18
    5    1   23     -0.27     -0.87
    4    1   23      0.16     -0.50
    3    1   23     -0.06      2.97
    2    1   23      0.05     -0.48
    1    1   23      0.25     -0.50
    0    1   23      0.00     -3.32
    8    2   23      0.33      0.07
    7    2   23     -0.20     -0.16
    6    2   23      0.09      0.13
    5    2   23      0.57      0.37
    4    2   23     -0.56     -0.55
    3    2   23      0.69     -1.06
    2    2   23      0.88     -1.26
    1    2   23      1.47     -0.42
    0    2   23     -0.98      0.00
    8    3   23     -0.25     -0.14
    7    3   23     -0.01     -0.10
    6    3   23     -0.08      0.46
    5    3   23     -0.19      0.43
    4    3   23      0.26      0.29
    3    3   23     -0.89     -1.53
    2    3   23      0.15     -0.85
    1    3   23     -1.95      0.63
    0    3   23      0.00      2.32
    7    4   23      0.22     -0.28
    6    4   23     -0.35      0.00
    5    4   23     -0.41     -0.75
    4    4   23     -0.19     -0.70
    3    4   23     -0.97      0.75
    2    4   23     -1.68     -0.49
    1    4   23     -1.21      0.62
    0    4   23      1.39      0.00
    7    5   23     -0.13     -0.03
    6    5   23     -0.44     -0.17
    5    5   23     -0.17     -0.13
    4    5   23      0.32      0.67
    3    5   23      0.22      1.20
    2    5   23      0.55      2.31
    1    5   23      1.18     -0.37
    0    5   23      0.00     -0.33
    7    6   23      0.03      0.20
    6    6   23      0.24      0.03
    5    6   23      0.13      0.63
    4    6   23     -0.18      0.46
    3    6   23     -0.04      0.19
    2    6   23      0.92      0.14
    1    6   23     -0.17     -0.06
    0    6   23     -1.34      0.00
    6    7   23      0.14      0.17
    5    7   23      0.32      0.37
    4    7   23     -0.15      0.22
    3    7   23      0.70     -0.57
    2    7   23      0.02     -1.44
    1    7   23      0.46      0.14
    0    7   23      0.00     -0.20
    5    8   23      0.13      0.04
    4    8   23     -0.08     -0.39
    3    8   23     -0.37     -0.08
    2    8   23     -0.47     -0.10
    1    8   23      0.01      0.25
    0    8   23      0.34      0.00
    4    9   23     -0.10     -0.07
    3    9   23     -0.13     -0.25
    2    9   23     -0.38      0.20
    1    9   23     -0.28     -0.18
    0    9   23      0.00      0.16
    2   10   23     -0.04      0.22
    1   10   23      0.20     -0.26
    0   10   23      0.35      0.00
    0    0   24     -3.21      0.00
    1    0   24     -0.52      0.00
    2    0   24      0.00      0.00
    3    0   24      2.83      0.00
    4    0   24     -0.28      0.00
    5    0   24     -1.17      0.00
    6    0   24     -0.03      0.00
    7    0   24      0.78      0.00
    8    0   24     -0.23      0.00
    8    1   24      0.17     -0.20
    7    1   24     -0.25     -0.10
    6    1   24     -0.13      0.29
    5    1   24      1.06     -0.50
    4    1   24     -0.90      0.51
    3    1   24     -0.78     -0.50
    2    1   24     -1.61     -0.69
    1    1   24     -0.83     -0.78
    0    1   24      0.00      0.07
    8    2   24     -0.05     -0.06
    7    2   24      0.00      0.06
    6    2   24      0.33     -0.02
    5    2   24      0.46     -0.20
    4    2   24      0.53     -0.21
    3    2   24     -2.47      0.39
    2    2   24      0.19     -0.02
    1    2   24      0.28      1.39
    0    2   24      3.38      0.00
    7    3   24     -0.18     -0.36
    6    3   24     -0.10      0.52
    5    3   24     -0.48      0.56
    4    3   24      0.04     -0.10
    3    3   24      1.26      1.10
    2    3   24      0.54      1.05
    1    3   24      0.53      1.78
    0    3   24      0.00     -1.90
    7    4   24      0.18      0.08
    6    4   24     -0.18      0.18
    5    4   24     -0.27     -0.04
    4    4   24      0.22     -0.28
    3    4   24      0.84     -0.72
    2    4   24      1.83     -0.46
    1    4   24     -0.61     -1.72
    0    4   24     -1.39      0.00
    7    5   24      0.25      0.04
    6    5   24     -0.05     -0.28
    5    5   24      0.76     -0.12
    4    5   24      0.76     -0.01
    3    5   24     -0.21     -0.22
    2    5   24      0.63     -1.50
    1    5   24     -0.03     -0.35
    0    5   24      0.00      1.23
    6    6   24      0.12     -0.38
    5    6   24      0.31     -0.49
    4    6   24     -0.36      0.13
    3    6   24     -0.87     -0.32
    2    6   24     -2.23      0.12
    1    6   24      0.17      0.34
    0    6   24     -0.11      0.00
    6    7   24     -0.09      0.08
    5    7   24     -0.24     -0.02
    4    7   24     -0.23     -0.34
    3    7   24      0.03      0.17
    2    7   24      0.10      0.66
    1    7   24      0.28     -0.19
    0    7   24      0.00     -0.73
    5    8   24     -0.10     -0.07
    4    8   24     -0.25     -0.04
    3    8   24      0.36      0.33
    2    8   24      0.61      0.45
    1    8   24      0.04      0.47
    0    8   24      0.03      0.00
    4    9   24      0.33     -0.15
    3    9   24      0.29      0.05
    2    9   24      0.33     -0.26
    1    9   24     -0.31     -0.07
    0    9   24      0.00     -0.12
    2   10   24     -0.11     -0.02
    1   10   24      0.03     -0.20
    0   10   24     -0.17      0.00
    1    0   25      0.00      1.14
    2    0   25      0.00      1.84
    3    0   25      0.00      0.73
    4    0   25      0.00      1.25
    5    0   25      0.00     -1.37
    6    0   25      0.00      0.33
    7    0   25      0.00      0.08
    8    0   25      0.00     -0.11
    8    1   25     -0.32     -0.05
    7    1   25      0.12      0.44
    6    1   25      0.00     -0.06
    5    1   25     -0.25     -0.81
    4    1   25      0.09     -0.31
    3    1   25     -0.18      2.63
    2    1   25      0.20     -0.18
    1    1   25      0.32     -0.39
    0    1   25      0.00     -3.61
    7    2   25     -0.25     -0.16
    6    2   25      0.14      0.22
    5    2   25      0.44      0.45
    4    2   25     -0.63     -0.49
    3    2   25      0.77     -0.98
    2    2   25      0.73     -1.26
    1    2   25      1.46     -0.09
    0    2   25     -1.04      0.00
    7    3   25     -0.03     -0.11
    6    3   25      0.01      0.22
    5    3   25      0.12      0.41
    4    3   25      0.35      0.23
    3    3   25     -0.68     -1.31
    2    3   25      0.11     -0.87
    1    3   25     -1.94      0.33
    0    3   25      0.00      2.42
    7    4   25      0.17     -0.31
    6    4   25     -0.37     -0.05
    5    4   25     -0.33     -0.79
    4    4   25     -0.05     -0.62
    3    4   25     -0.91      0.93
    2    4   25     -1.53     -0.35
    1    4   25     -1.30      0.62
    0    4   25      1.53      0.00
    7    5   25     -0.10     -0.07
    6    5   25     -0.37     -0.06
    5    5   25     -0.29     -0.13
    4    5   25      0.38      0.49
    3    5   25      0.39      1.03
    2    5   25      0.54      2.20
    1    5   25      1.13     -0.18
    0    5   25      0.00     -0.72
    6    6   25      0.17      0.05
    5    6   25      0.02      0.73
    4    6   25     -0.27      0.39
    3    6   25     -0.19     -0.04
    2    6   25      0.90      0.26
    1    6   25     -0.19     -0.07
    0    6   25     -1.23      0.00
    5    7   25      0.25      0.32
    4    7   25     -0.26      0.20
    3    7   25      0.46     -0.62
    2    7   25      0.10     -1.52
    1    7   25      0.30     -0.04
    0    7   25      0.00     -0.17
    4    8   25     -0.05     -0.31
    3    8   25     -0.33      0.01
    2    8   25     -0.54     -0.22
    1    8   25      0.05      0.30
    0    8   25      0.25      0.00
    3    9   25     -0.12     -0.15
    2    9   25     -0.41      0.25
    1    9   25     -0.14     -0.11
    0    9   25      0.00      0.19
    1   10   25      0.16     -0.09
    0   10   25      0.39      0.00
    0    0   26     -3.47      0.00
    1    0   26     -0.48      0.00
    2    0   26      0.27      0.00
    3    0   26      2.46      0.00
    4    0   26      0.00      0.00
    5    0   26     -1.02      0.00
    6    0   26      0.08      0.00
    7    0   26      0.70      0.00
    7    1   26     -0.12     -0.06
    6    1   26      0.13      0.19
    5    1   26      0.94     -0.40
    4    1   26     -0.92      0.51
    3    1   26     -0.62     -0.57
    2    1   26     -1.73     -0.62
    1    1   26     -0.54     -0.74
    0    1   26      0.00      0.02
    7    2   26     -0.12      0.05
    6    2   26      0.09      0.05
    5    2   26      0.41     -0.27
    4    2   26      0.27     -0.33
    3    2   26     -2.20      0.19
    2    2   26      0.09      0.11
    1    2   26      0.05      1.26
    0    2   26      3.45      0.00
    7    3   26     -0.16     -0.30
    6    3   26     -0.09      0.51
    5    3   26     -0.55      0.41
    4    3   26      0.01     -0.24
    3    3   26      1.27      0.98
    2    3   26      0.54      0.81
    1    3   26      0.38      1.70
    0    3   26      0.00     -2.03
    7    4   26      0.08      0.01
    6    4   26     -0.08      0.21
    5    4   26     -0.33      0.21
    4    4   26      0.02     -0.26
    3    4   26      0.64     -0.68
    2    4   26      1.64     -0.46
    1    4   26     -0.34     -1.54
    0    4   26     -1.48      0.00
    6    5   26     -0.01     -0.31
    5    5   26      0.76     -0.01
    4    5   26      0.73      0.03
    3    5   26     -0.41     -0.19
    2    5   26      0.79     -1.37
    1    5   26     -0.07     -0.45
    0    5   26      0.01      1.19
    6    6   26      0.12     -0.36
    5    6   26      0.27     -0.53
    4    6   26     -0.22      0.24
    3    6   26     -0.78     -0.13
    2    6   26     -2.12      0.07
    1    6   26     -0.02      0.54
    0    6   26      0.13      0.00
    5    7   26     -0.25     -0.06
    4    7   26     -0.14     -0.36
    3    7   26      0.19      0.16
    2    7   26      0.01      0.62
    1    7   26      0.28     -0.18
    0    7   26      0.00     -0.68
    4    8   26     -0.11     -0.06
    3    8   26      0.39      0.18
    2    8   26      0.63      0.52
    1    8   26      0.08      0.27
    0    8   26     -0.03      0.00
    3    9   26      0.22      0.02
    2    9   26      0.26     -0.33
    1    9   26     -0.24      0.03
    0    9   26      0.00     -0.27
    1    0   27      0.00      0.94
    2    0   27      0.00      1.90
    3    0   27      0.00      0.51
    4    0   27      0.00      1.18
    5    0   27      0.00     -1.09
    6    0   27      0.00      0.02
    7    0   27      0.00     -0.08
    7    1   27      0.10      0.39
    6    1   27      0.08      0.08
    5    1   27     -0.26     -0.70
    4    1   27     -0.03     -0.05
    3    1   27     -0.29      2.32
    2    1   27      0.37      0.02
    1    1   27      0.29     -0.26
    0    1   27      0.00     -3.55
    7    2   27     -0.27     -0.11
    6    2   27      0.21      0.30
    5    2   27      0.28      0.45
    4    2   27     -0.58     -0.41
    3    2   27      0.86     -0.86
    2    2   27      0.53     -1.25
    1    2   27      1.44      0.17
    0    2   27     -1.13      0.00
    7    3   27     -0.01     -0.19
    6    3   27      0.09      0.06
    5    3   27      0.39      0.40
    4    3   27      0.43      0.14
    3    3   27     -0.45     -1.02
    2    3   27      0.02     -0.69
    1    3   27     -1.76      0.08
    0    3   27      0.00      2.45
    6    4   27     -0.35     -0.05
    5    4   27     -0.21     -0.67
    4    4   27      0.07     -0.55
    3    4   27     -0.86      1.05
    2    4   27     -1.29     -0.31
    1    4   27     -1.34      0.57
    0    4   27      1.55     -0.01
    6    5   27     -0.28      0.00
    5    5   27     -0.41     -0.16
    4    5   27      0.41      0.33
    3    5   27      0.49      0.87
    2    5   27      0.45      1.91
    1    5   27      1.07      0.03
    0    5   27      0.00     -1.04
    5    6   27     -0.07      0.73
    4    6   27     -0.27      0.30
    3    6   27     -0.28     -0.22
    2    6   27      0.75      0.39
    1    6   27     -0.21     -0.07
    0    6   27     -1.07      0.01
    5    7   27      0.18      0.23
    4    7   27     -0.35      0.21
    3    7   27      0.26     -0.61
    2    7   27      0.22     -1.39
    1    7   27      0.10     -0.16
    0    7   27      0.00     -0.08
    4    8   27     -0.02     -0.22
    3    8   27     -0.27      0.08
    2    8   27     -0.49     -0.29
    1    8   27      0.12      0.35
    0    8   27      0.19      0.00
    2    9   27     -0.36      0.25
    1    9   27      0.01     -0.08
    0    9   27      0.00      0.20
    0    0   28     -3.39      0.00
    1    0   28     -0.47      0.00
    2    0   28      0.41      0.00
    3    0   28      2.05      0.00
    4    0   28      0.25      0.00
    5    0   28     -0.80      0.00
    6    0   28      0.22      0.00
    7    0   28      0.54      0.00
    7    1   28      0.02     -0.02
    6    1   28      0.31      0.09
    5    1   28      0.65     -0.25
    4    1   28     -0.83      0.47
    3    1   28     -0.47     -0.59
    2    1   28     -1.81     -0.54
    1    1   28     -0.25     -0.71
    0    1   28      0.00     -0.05
    7    2   28     -0.24      0.01
    6    2   28     -0.07      0.14
    5    2   28      0.34     -0.35
    4    2   28      0.03     -0.50
    3    2   28     -1.88     -0.02
    2    2   28      0.09      0.20
    1    2   28     -0.16      1.01
    0    2   28      3.33      0.00
    6    3   28     -0.09      0.43
    5    3   28     -0.53      0.24
    4    3   28     -0.06     -0.33
    3    3   28      1.18      0.91
    2    3   28      0.52      0.54
    1    3   28      0.29      1.60
    0    3   28      0.00     -2.05
    6    4   28     -0.03      0.23
    5    4   28     -0.39      0.38
    4    4   28     -0.09     -0.24
    3    4   28      0.49     -0.62
    2    4   28      1.30     -0.46
    1    4   28     -0.06     -1.32
    0    4   28     -1.57      0.00
    6    5   28     -0.02     -0.33
    5    5   28      0.64      0.09
    4    5   28      0.68      0.01
    3    5   28     -0.54     -0.15
    2    5   28      0.92     -1.11
    1    5   28     -0.10     -0.50
    0    5   28      0.01      1.10
    5    6   28      0.23     -0.52
    4    6   28     -0.08      0.32
    3    6   28     -0.69     -0.03
    2    6   28     -1.84      0.00
    1    6   28     -0.18      0.68
    0    6   28      0.34      0.00
    4    7   28     -0.08     -0.30
    3    7   28      0.30      0.14
    2    7   28     -0.08      0.45
    1    7   28      0.27     -0.18
    0    7   28      0.00     -0.66
    3    8   28      0.35      0.05
    2    8   28      0.53      0.53
    1    8   28      0.05      0.04
    0    8   28     -0.08      0.00
    1    9   28     -0.16      0.10
    0    9   28      0.00     -0.35
    1    0   29      0.00      0.79
    2    0   29      0.00      1.91
    3    0   29      0.00      0.31
    4    0   29      0.00      0.96
    5    0   29      0.00     -0.69
    6    0   29      0.00     -0.19
    7    0   29      0.00     -0.22
    6    1   29      0.16      0.19
    5    1   29     -0.26     -0.53
    4    1   29     -0.15      0.16
    3    1   29     -0.35      2.00
    2    1   29      0.54      0.12
    1    1   29      0.19     -0.13
    0    1   29      0.00     -3.29
    6    2   29      0.26      0.32
    5    2   29      0.14      0.35
    4    2   29     -0.44     -0.30
    3    2   29      0.89     -0.72
    2    2   29      0.32     -1.23
    1    2   29      1.35      0.40
    0    2   29     -1.21      0.00
    6    3   29      0.15     -0.02
    5    3   29      0.53      0.36
    4    3   29      0.47      0.09
    3    3   29     -0.26     -0.71
    2    3   29     -0.09     -0.42
    1    3   29     -1.46     -0.12
    0    3   29      0.00      2.38
    6    4   29     -0.30     -0.01
    5    4   29     -0.08     -0.44
    4    4   29      0.12     -0.52
    3    4   29     -0.80      1.06
    2    4   29     -0.98     -0.31
    1    4   29     -1.32      0.50
    0    4   29      1.47     -0.01
    5    5   29     -0.45     -0.17
    4    5   29      0.40      0.21
    3    5   29      0.50      0.73
    2    5   29      0.34      1.53
    1    5   29      1.01      0.19
    0    5   29      0.00     -1.25
    5    6   29     -0.12      0.63
    4    6   29     -0.22      0.22
    3    6   29     -0.32     -0.32
    2    6   29      0.49      0.47
    1    6   29     -0.20     -0.06
    0    6   29     -0.89      0.01
    4    7   29     -0.38      0.22
    3    7   29      0.15     -0.55
    2    7   29      0.34     -1.12
    1    7   29     -0.07     -0.24
    0    7   29      0.00      0.05
    2    8   29     -0.34     -0.29
    1    8   29      0.15      0.39
    0    8   29      0.15      0.00
    0    0   30     -3.05      0.00
    1    0   30     -0.48      0.00
    2    0   30      0.43      0.00
    3    0   30      1.59      0.00
    4    0   30      0.35      0.00
    5    0   30     -0.54      0.00
    6    0   30      0.31      0.00
    6    1   30      0.35      0.01
    5    1   30      0.29     -0.10
    4    1   30     -0.65      0.39
    3    1   30     -0.36     -0.56
    2    1   30     -1.77     -0.47
    1    1   30      0.01     -0.65
    0    1   30      0.00     -0.15
    6    2   30     -0.13      0.21
    5    2   30      0.23     -0.39
    4    2   30     -0.09     -0.63
    3    2   30     -1.55     -0.17
    2    2   30      0.15      0.23
    1    2   30     -0.32      0.74
    0    2   30      3.05      0.00
    6    3   30     -0.07      0.32
    5    3   30     -0.43      0.09
    4    3   30     -0.15     -0.31
    3    3   30      1.03      0.84
    2    3   30      0.52      0.28
    1    3   30      0.20      1.46
    0    3   30      0.00     -1.95
    5    4   30     -0.39      0.43
    4    4   30     -0.13     -0.21
    3    4   30      0.37     -0.56
    2    4   30      0.90     -0.44
    1    4   30      0.15     -1.08
    0    4   30     -1.62      0.00
    5    5   30      0.47      0.14
    4    5   30      0.61     -0.05
    3    5   30     -0.55     -0.07
    2    5   30      0.94     -0.78
    1    5   30     -0.11     -0.50
    0    5   30      0.01      0.94
    4    6   30      0.00      0.34
    3    6   30     -0.60     -0.01
    2    6   30     -1.47     -0.05
    1    6   30     -0.29      0.71
    0    6   30      0.48      0.00
    3    7   30      0.35      0.08
    2    7   30     -0.14      0.20
    1    7   30      0.24     -0.16
    0    7   30      0.00     -0.63
    2    8   30      0.37      0.46
    1    8   30      0.01     -0.12
    0    8   30     -0.10      0.00
    1    0   31      0.00      0.66
    2    0   31      0.00      1.84
    3    0   31      0.00      0.18
    4    0   31      0.00      0.66
    5    0   31      0.00     -0.32
    6    0   31      0.00     -0.27
    6    1   31      0.19      0.22
    5    1   31     -0.24     -0.33
    4    1   31     -0.21      0.23
    3    1   31     -0.34      1.65
    2    1   31      0.68      0.12
    1    1   31      0.07     -0.02
    0    1   31      0.00     -2.88
    6    2   31      0.27      0.26
    5    2   31      0.04      0.17
    4    2   31     -0.25     -0.16
    3    2   31      0.81     -0.59
    2    2   31      0.14     -1.17
    1    2   31      1.15      0.59
    0    2   31     -1.21      0.00
    5    3   31      0.52      0.29
    4    3   31      0.48      0.11
    3    3   31     -0.16     -0.44
    2    3   31     -0.13     -0.15
    1    3   31     -1.12     -0.22
    0    3   31      0.00      2.17
    5    4   31      0.02     -0.22
    4    4   31      0.10     -0.51
    3    4   31     -0.69      0.95
    2    4   31     -0.66     -0.29
    1    4   31     -1.22      0.40
    0    4   31      1.29     -0.01
    4    5   31      0.35      0.14
    3    5   31      0.44      0.58
    2    5   31      0.25      1.14
    1    5   31      0.91      0.27
    0    5   31      0.00     -1.31
    4    6   31     -0.15      0.16
    3    6   31     -0.33     -0.34
    2    6   31      0.21      0.45
    1    6   31     -0.14     -0.02
    0    6   31     -0.67      0.01
    3    7   31      0.13     -0.44
    2    7   31      0.38     -0.79
    1    7   31     -0.18     -0.26
    0    7   31      0.00      0.16
    0    0   32     -2.48      0.00
    1    0   32     -0.48      0.00
    2    0   32      0.38      0.00
    3    0   32      1.11      0.00
    4    0   32      0.26      0.00
    5    0   32     -0.29      0.00
    5    1   32     -0.01      0.01
    4    1   32     -0.40      0.31
    3    1   32     -0.28     -0.49
    2    1   32     -1.60     -0.41
    1    1   32      0.22     -0.56
    0    1   32      0.00     -0.25
    5    2   32      0.12     -0.39
    4    2   32     -0.09     -0.68
    3    2   32     -1.24     -0.24
    2    2   32      0.23      0.22
    1    2   32     -0.40      0.51
    0    2   32      2.62      0.00
    5    3   32     -0.28     -0.01
    4    3   32     -0.22     -0.20
    3    3   32      0.83      0.73
    2    3   32      0.55      0.07
    1    3   32      0.10      1.25
    0    3   32      0.00     -1.75
    5    4   32     -0.30      0.35
    4    4   32     -0.12     -0.16
    3    4   32      0.24     -0.50
    2    4   32      0.53     -0.37
    1    4   32      0.23     -0.84
    0    4   32     -1.55      0.00
    4    5   32      0.52     -0.10
    3    5   32     -0.46      0.01
    2    5   32      0.81     -0.45
    1    5   32     -0.10     -0.45
    0    5   32      0.01      0.72
    3    6   32     -0.49     -0.05
    2    6   32     -1.08     -0.06
    1    6   32     -0.32      0.62
    0    6   32      0.53      0.00
    2    7   32     -0.16     -0.03
    1    7   32      0.18     -0.10
    0    7   32      0.00     -0.58
    1    0   33      0.00      0.54
    2    0   33      0.00      1.66
    3    0   33      0.00      0.11
    4    0   33      0.00      0.36
    5    0   33      0.00     -0.07
    5    1   33     -0.16     -0.13
    4    1   33     -0.21      0.17
    3    1   33     -0.27      1.28
    2    1   33      0.73      0.06
    1    1   33     -0.08      0.03
    0    1   33      0.00     -2.34
    5    2   33     -0.01      0.01
    4    2   33     -0.08     -0.03
    3    2   33      0.62     -0.48
    2    2   33      0.02     -1.03
    1    2   33      0.88      0.71
    0    2   33     -1.10      0.00
    5    3   33      0.41      0.19
    4    3   33      0.45      0.17
    3    3   33     -0.12     -0.22
    2    3   33     -0.11      0.08
    1    3   33     -0.79     -0.23
    0    3   33      0.00      1.79
    4    4   33      0.02     -0.47
    3    4   33     -0.54      0.74
    2    4   33     -0.37     -0.23
    1    4   33     -1.04      0.29
    0    4   33      1.04     -0.01
    3    5   33      0.34      0.41
    2    5   33      0.18      0.79
    1    5   33      0.76      0.24
    0    5   33      0.00     -1.17
    2    6   33     -0.03      0.34
    1    6   33     -0.05      0.04
    0    6   33     -0.45      0.01
    0    0   34     -1.75      0.00
    1    0   34     -0.44      0.00
    2    0   34      0.30      0.00
    3    0   34      0.68      0.00
    4    0   34      0.05      0.00
    5    0   34     -0.11      0.00
    5    1   34     -0.17      0.07
    4    1   34     -0.17      0.24
    3    1   34     -0.22     -0.39
    2    1   34     -1.29     -0.36
    1    1   34      0.32     -0.46
    0    1   34      0.00     -0.32
    4    2   34     -0.03     -0.63
    3    2   34     -0.95     -0.23
    2    2   34      0.31      0.18
    1    2   34     -0.39      0.33
    0    2   34      2.07      0.00
    4    3   34     -0.23     -0.06
    3    3   34      0.62      0.56
    2    3   34      0.54     -0.07
    1    3   34      0.01      0.96
    0    3   34      0.00     -1.45
    3    4   34      0.11     -0.43
    2    4   34      0.24     -0.28
    1    4   34      0.19     -0.62
    0    4   34     -1.31      0.00
    3    5   34     -0.32      0.06
    2    5   34      0.56     -0.20
    1    5   34     -0.07     -0.36
    0    5   34      0.01      0.45
    1    6   34     -0.26      0.44
    0    6   34      0.47      0.00
    1    0   35      0.00      0.44
    2    0   35      0.00      1.36
    3    0   35      0.00      0.07
    4    0   35      0.00      0.14
    4    1   35     -0.16      0.06
    3    1   35     -0.18      0.92
    2    1   35      0.68     -0.01
    1    1   35     -0.21      0.05
    0    1   35      0.00     -1.70
    4    2   35      0.02      0.06
    3    2   35      0.38     -0.36
    2    2   35     -0.05     -0.80
    1    2   35      0.57      0.71
    0    2   35     -0.89      0.00
    3    3   35     -0.11     -0.07
    2    3   35     -0.03      0.23
    1    3   35     -0.52     -0.17
    0    3   35      0.00      1.29
    3    4   35     -0.37      0.49
    2    4   35     -0.16     -0.13
    1    4   35     -0.77      0.20
    0    4   35      0.73      0.00
    2    5   35      0.14      0.52
    1    5   35      0.57      0.15
    0    5   35      0.00     -0.86
    0    0   36     -0.96      0.00
    1    0   36     -0.34      0.00
    2    0   36      0.21      0.00
    3    0   36      0.36      0.00
    3    1   36     -0.14     -0.30
    2    1   36     -0.89     -0.30
    1    1   36      0.31     -0.35
    0    1   36      0.00     -0.31
    3    2   36     -0.67     -0.20
    2    2   36      0.35      0.11
    1    2   36     -0.32      0.19
    0    2   36      1.45      0.00
    3    3   36      0.40      0.36
    2    3   36      0.48     -0.14
    1    3   36     -0.04      0.64
    0    3   36      0.00     -1.08
    2    4   36      0.04     -0.18
    1    4   36      0.09     -0.43
    0    4   36     -0.92      0.00
    1    0   37      0.00      0.35
    2    0   37      0.00      0.99
    3    0   37      0.00      0.03
    3    1   37     -0.10      0.59
    2    1   37      0.52     -0.08
    1    1   37     -0.29      0.07
    0    1   37      0.00     -1.05
    2    2   37     -0.07     -0.51
    1    2   37      0.28      0.58
    0    2   37     -0.63      0.00
    1    3   37     -0.31     -0.08
    0    3   37      0.00      0.73
    2    3   37      0.04      0.30
    0    0   38     -0.29      0.00
    1    0   38     -0.18      0.00
    2    0   38      0.14      0.00
    1    1   38      0.21     -0.24
    0    1   38      0.00     -0.22
    1    2   38     -0.23      0.10
    0    2   38      0.84      0.00
    9    7    0      0.00     -0.44
    7   10    0      0.00     -0.10
    6   11    0     -0.15      0.00
    9    7    1      0.25     -0.03
    7   10    1     -0.01     -0.04
    6   11    1     -0.03      0.05
    0    0    2     68.43      0.00
    9    7    2     -0.07     -0.42
    7   10    2     -0.10     -0.09
    6   11    2     -0.18      0.03
    9    7    3      0.20     -0.07
    7   10    3      0.03     -0.09
    6   11    3     -0.09      0.08
    2   13    3     -0.14      0.21
    9    7    4     -0.13     -0.35
    7   10    4     -0.18     -0.08
    6   11    4     -0.25      0.06
    2   13    4      0.14     -0.03
   10    4    5     -0.39      0.06
    9    7    5      0.11     -0.05
    7   10    5      0.08     -0.10
    6   11    5     -0.13      0.13
    2   13    5     -0.16      0.12
   10    4    6     -0.19      0.28
    9    7    6     -0.17     -0.26
    7   10    6     -0.22     -0.05
    2   13    6      0.15     -0.01
   10    4    7     -0.38      0.04
    1   13    7      0.06     -0.20
    2   13    7     -0.10      0.04
   10    4    8     -0.16      0.28
    4   12    8      0.00     -0.17
    0   13    8      0.00      0.11
    1   13    8      0.01     -0.05
   10    3    9      0.21      0.03
    4   12    9      0.01      0.12
    0   13    9      0.00     -0.28
    1   13    9      0.21     -0.19
   10    3   10     -0.07      0.19
    8    8   10     -0.10      0.06
    4   12   10     -0.05     -0.13
    0   13   10      0.00      0.03
   10    3   11      0.17      0.02
    9    6   11      0.07      0.31
    8    8   11      0.48     -0.02
   10    2   12      0.20     -0.05
    9    6   12      0.15      0.24
    5   11   12      0.04     -0.24
   10    0   13      0.00     -0.08
   10    1   13      0.01     -0.25
   10    2   13      0.12      0.14
    7    9   13      0.06      0.24
    6   10   13      0.43      0.15
    5   11   13      0.15      0.07
    3   12   13      0.17      0.14
   10    0   14     -0.13      0.00
   10    1   14      0.14     -0.14
    7    9   14      0.09     -0.08
    6   10   14      0.04     -0.17
    3   12   14     -0.01     -0.07
    9    5   15      0.45      0.05
    8    7   15      0.18     -0.09
    2   12   15      0.01     -0.11
    8    7   16     -0.21     -0.24
    4   11   16     -0.02      0.23
    2   12   16      0.07     -0.22
    9    4   17     -0.29      0.05
    4   11   17     -0.12      0.14
    0   12   17     -0.06      0.00
    1   12   17     -0.30      0.41
    7    8   18      0.10     -0.03
    5   10   18      0.00      0.03
    9    3   19     -0.51     -0.21
    8    6   19     -0.01      0.16
    6    9   19     -0.09      0.03
    3   11   19      0.03      0.23
    9    2   20     -0.06      0.38
    9    0   21      0.00      0.29
    9    1   21      0.14      0.03
    8    5   21      0.02      0.12
    7    7   21      0.00      0.07
    4   10   21      0.04      0.14
    2   11   21     -0.18      0.01
    6    8   22     -0.06     -0.09
    5    9   22      0.08      0.29
    0   11   22      0.00      0.23
    1   11   22      0.18      0.21
    8    4   23     -0.14      0.22
    3   10   23     -0.32      0.17
    8    3   24      0.18      0.13
    7    6   24      0.14     -0.08
    8    2   25      0.19      0.04
    6    7   25      0.15      0.19
    5    8   25      0.09      0.03
    4    9   25     -0.09      0.00
    2   10   25      0.04      0.12
    8    0   26     -0.15      0.00
    8    1   26      0.13     -0.06
    7    5   26      0.25     -0.01
    0   10   26     -0.17      0.00
    1   10   26     -0.01     -0.14
    7    4   27      0.10     -0.29
    6    6   27      0.13      0.05
    3    9   27     -0.05     -0.07
    7    3   28     -0.14     -0.25
    5    7   28     -0.23     -0.08
    4    8   28     -0.04     -0.09
    2    9   28      0.18     -0.29
    7    1   29      0.04      0.30
    7    2   29     -0.24     -0.05
    6    5   29     -0.19      0.01
    3    8   29     -0.19      0.11
    0    9   29      0.00      0.18
    1    9   29      0.11     -0.07
    6    4   30     -0.02      0.21
    5    6   30      0.17     -0.43
    4    7   30     -0.05     -0.21
    6    3   31      0.14      0.00
    5    5   31     -0.40     -0.14
    0    8   31      0.15      0.00
    1    8   31      0.14      0.37
    6    0   32      0.29      0.00
    6    1   32      0.27     -0.01
    6    2   32     -0.10      0.23
    4    6   32      0.02      0.28
    4    5   33      0.25      0.08
    3    6   33     -0.28     -0.28
    0    7   33      0.00      0.23
    1    7   33     -0.19     -0.22
    5    2   34      0.02     -0.32
    4    4   34     -0.11     -0.09
    2    6   34     -0.73     -0.03
    4    3   35      0.37      0.21
    0    6   35     -0.25      0.00
    1    6   35      0.03      0.08
    4    0   36     -0.14      0.00
    4    1   36     -0.01      0.17
    4    2   36      0.02     -0.50
    0    5   36      0.00      0.20
    1    5   36     -0.01     -0.25
    3    2   37      0.16     -0.22
    0    4   37      0.40      0.00
    1    4   37     -0.49      0.13
    2    1   38     -0.50     -0.22
    2    2   38      0.34      0.05
    0    3   38      0.00     -0.69
    1    3   38     -0.03      0.33
    0    0    0      0.00      0.00
# SQUEEZE RESULTS
# Note: Data are Listed for all Voids in the P1 Unit Cell
# i.e. Centre of Gravity, Solvent Accessible Volume,
# Recovered number of Electrons in the Void and
# Details about the Squeezed Material
loop_
  _platon_squeeze_void_nr
  _platon_squeeze_void_average_x
  _platon_squeeze_void_average_y
  _platon_squeeze_void_average_z
  _platon_squeeze_void_volume
  _platon_squeeze_void_count_electrons
  _platon_squeeze_void_content
   1 -0.054  0.250  0.000       147        36 ' '
   2  0.009  0.750  0.500       147        36 ' '
_platon_squeeze_details
(replace by semicolon in column 1 when used as .sqf)
TITL testo1    P 21 21 21   R = 0.09
CELL    8.0210   10.0682   29.3914     90.00     90.00     90.00
SPGR P212121
# Solvent Accessible Volume =     294.9
# Electrons Found in S.A.V. =      71.8
# Note: Atoms in Void as Cxxx and Qxxx all others
C101 0.760 0.294 0.981 !       2.64 eA-3
C102 0.525 0.694 0.513 !       2.46 eA-3
C103 1.005 0.401-0.003 !       1.66 eA-3
C104 0.628 0.160-0.001 !       1.48 eA-3
C105 0.450 0.155 0.016 !       1.31 eA-3
(replace by semicolon in column 1 when used as .sqf)
;
_shelx_fab_checksum              89945
_platon_squeeze_details          ?
_platon_squeeze_special_details  ?
loop_
_platon_squeeze_void_nr
_platon_squeeze_void_average_x
_platon_squeeze_void_average_y
_platon_squeeze_void_average_z
_platon_squeeze_void_volume
_platon_squeeze_void_count_electrons
_platon_squeeze_void_content
1 -0.054 0.250 0.000 147 36 ' '
2 0.009 0.750 0.500 147 36 ' '

_olex2_submission_special_instructions 'No special instructions were received'
####################################################################### 
# 
# This file contains crystal structure data downloaded from the 
# Cambridge Structural Database (CSD) hosted by the Cambridge 
# Crystallographic Data Centre (CCDC).
# 
# Full information about CCDC data access policies and citation 
# guidelines are available at http://www.ccdc.cam.ac.uk/access/V1 
# 
# Audit and citation data items may have been added by the CCDC. 
# Please retain this information to preserve the provenance of 
# this file and to allow appropriate attribution of the data. 
# 
#######################################################################

data_18_DOF_806
_database_code_depnum_ccdc_archive 'CCDC 2011264'
loop_
_audit_author_name
_audit_author_address
'Hazel Sparkes'
;University of Bristol
United Kingdom
;
_audit_update_record             
;
2020-06-22 deposited with the CCDC.	2020-10-07 downloaded from the CCDC.
;
_audit_creation_date             2017-08-08
_audit_creation_method           
;
Olex2 1.2
(compiled 2017.07.20 svn.r3457 for OlexSys, GUI svn.r5370)
;
_shelxl_version_number           2013-4
_chemical_name_common            ?
_chemical_name_systematic        
;
 ?
;
_chemical_formula_moiety         'C28 H29 N O10'
_chemical_formula_sum            'C28 H29 N O10'
_chemical_formula_weight         539.52
_chemical_absolute_configuration unk
_chemical_melting_point          ?
loop_
_atom_type_symbol
_atom_type_description
_atom_type_scat_dispersion_real
_atom_type_scat_dispersion_imag
_atom_type_scat_source
C C 0.0033 0.0016 'International Tables Vol C Tables 4.2.6.8 and 6.1.1.4'
H H 0.0000 0.0000 'International Tables Vol C Tables 4.2.6.8 and 6.1.1.4'
N N 0.0061 0.0033 'International Tables Vol C Tables 4.2.6.8 and 6.1.1.4'
O O 0.0106 0.0060 'International Tables Vol C Tables 4.2.6.8 and 6.1.1.4'

_shelx_space_group_comment       
;
The symmetry employed for this shelxl refinement is uniquely defined
by the following loop, which should always be used as a source of
symmetry information in preference to the above space-group names.
They are only intended as comments.
;
_space_group_crystal_system      monoclinic
_space_group_IT_number           4
_space_group_name_H-M_alt        'P 1 21 1'
_space_group_name_Hall           'P 2yb'
loop_
_space_group_symop_operation_xyz
'x, y, z'
'-x, y+1/2, -z'

_cell_length_a                   11.3164(3)
_cell_length_b                   6.93730(10)
_cell_length_c                   17.3840(4)
_cell_angle_alpha                90
_cell_angle_beta                 102.274(2)
_cell_angle_gamma                90
_cell_volume                     1333.54(5)
_cell_formula_units_Z            2
_cell_measurement_reflns_used    6594
_cell_measurement_temperature    100(2)
_cell_measurement_theta_max      27.313
_cell_measurement_theta_min      2.398
_shelx_estimated_absorpt_T_max   ?
_shelx_estimated_absorpt_T_min   ?
_exptl_absorpt_coefficient_mu    0.103
_exptl_absorpt_correction_T_max  0.7456
_exptl_absorpt_correction_T_min  0.6004
_exptl_absorpt_correction_type   multi-scan
_exptl_absorpt_process_details   SADABS
_exptl_crystal_colour            colourless
_exptl_crystal_colour_primary    colourless
_exptl_crystal_density_diffrn    1.344
_exptl_crystal_density_meas      ?
_exptl_crystal_density_method    ?
_exptl_crystal_description       block
_exptl_crystal_F_000             568
_exptl_crystal_size_max          0.492
_exptl_crystal_size_mid          0.273
_exptl_crystal_size_min          0.149
_exptl_special_details           
;
 ?
;
_exptl_transmission_factor_max   ?
_exptl_transmission_factor_min   ?
_diffrn_reflns_av_R_equivalents  0.0368
_diffrn_reflns_av_unetI/netI     0.0361
_diffrn_reflns_Laue_measured_fraction_full 1.000
_diffrn_reflns_Laue_measured_fraction_max 0.999
_diffrn_reflns_limit_h_max       14
_diffrn_reflns_limit_h_min       -14
_diffrn_reflns_limit_k_max       9
_diffrn_reflns_limit_k_min       -9
_diffrn_reflns_limit_l_max       22
_diffrn_reflns_limit_l_min       -22
_diffrn_reflns_number            24109
_diffrn_reflns_point_group_measured_fraction_full 0.993
_diffrn_reflns_point_group_measured_fraction_max 0.984
_diffrn_reflns_theta_full        25.242
_diffrn_reflns_theta_max         27.958
_diffrn_reflns_theta_min         1.842
_diffrn_ambient_temperature      100(2)
_diffrn_detector                 'Bruker area detector'
_diffrn_detector_area_resol_mean ?
_diffrn_detector_type            'CCD area detector'
_diffrn_measured_fraction_theta_full 1.000
_diffrn_measured_fraction_theta_max 0.999
_diffrn_measurement_device       'Bruker Apex II kappa CCD area detector'
_diffrn_measurement_device_type  'Bruker Apex II kappa CCD area detector'
_diffrn_measurement_method       '\f and \w scans'
_diffrn_radiation_monochromator  graphite
_diffrn_radiation_type           MoK\a
_diffrn_radiation_wavelength     0.71073
_diffrn_source                   'fine-focus sealed tube'
_diffrn_standards_number         0
_reflns_Friedel_coverage         0.823
_reflns_Friedel_fraction_full    0.985
_reflns_Friedel_fraction_max     0.967
_reflns_number_gt                5647
_reflns_number_total             6323
_reflns_special_details          
;
 Reflections were merged by SHELXL according to the crystal
 class for the calculation of statistics and refinement.
 
 _reflns_Friedel_fraction is defined as the number of unique
 Friedel pairs measured divided by the number that would be
 possible theoretically, ignoring centric projections and
 systematic absences.
;
_reflns_threshold_expression     'I > 2\s(I)'
_computing_cell_refinement       'Bruker Apex suite'
_computing_data_collection       'Bruker Apex suite'
_computing_data_reduction        'Bruker SAINT'
_computing_molecular_graphics    'Olex2 (Dolomanov et al., 2009)'
_computing_publication_material  'Olex2 (Dolomanov et al., 2009)'
_computing_structure_refinement  'ShelXL (Sheldrick, 2015)'
_computing_structure_solution    'ShelXT (Sheldrick, 2015)'
_refine_diff_density_max         0.225
_refine_diff_density_min         -0.199
_refine_diff_density_rms         0.038
_refine_ls_extinction_coef       .
_refine_ls_extinction_method     none
_refine_ls_goodness_of_fit_ref   1.031
_refine_ls_hydrogen_treatment    constr
_refine_ls_matrix_type           full
_refine_ls_number_parameters     354
_refine_ls_number_reflns         6323
_refine_ls_number_restraints     1
_refine_ls_R_factor_all          0.0411
_refine_ls_R_factor_gt           0.0339
_refine_ls_restrained_S_all      1.030
_refine_ls_shift/su_max          0.000
_refine_ls_shift/su_mean         0.000
_refine_ls_structure_factor_coef Fsqd
_refine_ls_weighting_details     
'w=1/[\s^2^(Fo^2^)+(0.0358P)^2^+0.1065P] where P=(Fo^2^+2Fc^2^)/3'
_refine_ls_weighting_scheme      calc
_refine_ls_wR_factor_gt          0.0709
_refine_ls_wR_factor_ref         0.0739
_refine_special_details          ?
_olex2_refinement_description    
;
1. Fixed Uiso
 At 1.2 times of:
  All C(H) groups, All C(H,H) groups
 At 1.5 times of:
  All C(H,H,H) groups
2.a Ternary CH refined with riding coordinates:
 C5(H5), C9(H9), C17(H17)
2.b Secondary CH2 refined with riding coordinates:
 C2(H2A,H2B), C3(H3A,H3B), C4(H4A,H4B), C8(H8A,H8B), C12(H12A,H12B), C18(H18A,
 H18B), C19(H19A,H19B), C20(H20A,H20B)
2.c Aromatic/amide H refined with riding coordinates:
 C24(H24), C25(H25), C27(H27), C28(H28)
2.d Idealised Me refined as rotating group:
 C1(H1A,H1B,H1C), C21(H21A,H21B,H21C)
;
_atom_sites_solution_hydrogens   geom
_atom_sites_solution_primary     dual
_atom_sites_solution_secondary   ?
loop_
_atom_site_label
_atom_site_type_symbol
_atom_site_fract_x
_atom_site_fract_y
_atom_site_fract_z
_atom_site_U_iso_or_equiv
_atom_site_adp_type
_atom_site_occupancy
_atom_site_site_symmetry_order
_atom_site_calc_flag
_atom_site_refinement_flags_posn
_atom_site_refinement_flags_adp
_atom_site_refinement_flags_occupancy
_atom_site_disorder_assembly
_atom_site_disorder_group
O1 O 0.65934(13) 0.4416(2) 0.47768(8) 0.0232(3) Uani 1 1 d . . . . .
O2 O 0.75750(13) 0.3992(2) 0.37851(9) 0.0271(4) Uani 1 1 d . . . . .
O3 O 0.50990(14) 0.4969(3) 0.54219(9) 0.0284(4) Uani 1 1 d . . . . .
O4 O 0.27607(13) -0.0682(2) 0.23944(8) 0.0189(3) Uani 1 1 d . . . . .
O5 O 0.19185(13) -0.0708(2) 0.34612(8) 0.0188(3) Uani 1 1 d . . . . .
O6 O 0.36993(14) 0.0382(2) 0.14541(9) 0.0230(3) Uani 1 1 d . . . . .
O7 O 0.07861(12) 0.49150(19) 0.29604(7) 0.0144(3) Uani 1 1 d . . . . .
O8 O 0.00555(14) 0.2256(2) 0.22675(8) 0.0215(3) Uani 1 1 d . . . . .
O9 O -0.14828(15) 1.0690(2) -0.02032(9) 0.0248(3) Uani 1 1 d . . . . .
O10 O -0.16381(14) 0.8160(2) -0.09508(8) 0.0244(3) Uani 1 1 d . . . . .
N1 N -0.14238(15) 0.8945(3) -0.03025(10) 0.0178(4) Uani 1 1 d . . . . .
C1 C 0.5908(2) 0.8941(4) 0.03677(14) 0.0334(6) Uani 1 1 d . . . . .
H1A H 0.6118 0.7838 0.0071 0.050 Uiso 1 1 calc GR . . . .
H1B H 0.6351 1.0083 0.0253 0.050 Uiso 1 1 calc GR . . . .
H1C H 0.5036 0.9185 0.0214 0.050 Uiso 1 1 calc GR . . . .
C2 C 0.6248(2) 0.8503(4) 0.12453(13) 0.0254(5) Uani 1 1 d . . . . .
H2A H 0.6045 0.9629 0.1543 0.030 Uiso 1 1 calc R . . . .
H2B H 0.7132 0.8292 0.1401 0.030 Uiso 1 1 calc R . . . .
C3 C 0.55942(19) 0.6729(3) 0.14637(12) 0.0209(5) Uani 1 1 d . . . . .
H3A H 0.5919 0.5563 0.1253 0.025 Uiso 1 1 calc R . . . .
H3B H 0.4723 0.6823 0.1216 0.025 Uiso 1 1 calc R . . . .
C4 C 0.57394(19) 0.6521(3) 0.23529(12) 0.0191(4) Uani 1 1 d . . . . .
H4A H 0.5331 0.7621 0.2550 0.023 Uiso 1 1 calc R . . . .
H4B H 0.6610 0.6599 0.2601 0.023 Uiso 1 1 calc R . . . .
C5 C 0.52248(17) 0.4626(3) 0.26174(11) 0.0157(4) Uani 1 1 d . . . . .
H5 H 0.5707 0.3536 0.2466 0.019 Uiso 1 1 calc R . . . .
C6 C 0.54088(17) 0.4627(3) 0.34957(11) 0.0151(4) Uani 1 1 d . . . . .
C7 C 0.46684(17) 0.4934(3) 0.39891(11) 0.0149(4) Uani 1 1 d . . . . .
C8 C 0.33392(17) 0.5316(3) 0.38589(11) 0.0148(4) Uani 1 1 d . . . . .
H8A H 0.3087 0.6128 0.3384 0.018 Uiso 1 1 calc R . . . .
H8B H 0.3168 0.6037 0.4314 0.018 Uiso 1 1 calc R . . . .
C9 C 0.26007(17) 0.3439(3) 0.37538(11) 0.0131(4) Uani 1 1 d . . . . .
H9 H 0.2877 0.2671 0.4246 0.016 Uiso 1 1 calc R . . . .
C10 C 0.28308(17) 0.2219(3) 0.30863(11) 0.0130(4) Uani 1 1 d . . . . .
C11 C 0.33436(17) 0.2567(3) 0.24748(11) 0.0143(4) Uani 1 1 d . . . . .
C12 C 0.38975(17) 0.4321(3) 0.21964(11) 0.0156(4) Uani 1 1 d . . . . .
H12A H 0.3421 0.5468 0.2283 0.019 Uiso 1 1 calc R . . . .
H12B H 0.3853 0.4207 0.1623 0.019 Uiso 1 1 calc R . . . .
C13 C 0.66499(19) 0.4302(3) 0.39809(12) 0.0198(4) Uani 1 1 d . . . . .
C14 C 0.54008(18) 0.4792(3) 0.48078(12) 0.0193(4) Uani 1 1 d . . . . .
C15 C 0.24331(17) 0.0176(3) 0.30453(11) 0.0147(4) Uani 1 1 d . . . . .
C16 C 0.33186(18) 0.0729(3) 0.20265(12) 0.0169(4) Uani 1 1 d . . . . .
C17 C 0.12317(17) 0.3777(3) 0.36709(11) 0.0127(4) Uani 1 1 d . . . . .
H17 H 0.0808 0.2503 0.3618 0.015 Uiso 1 1 calc R . . . .
C18 C 0.08930(17) 0.4893(3) 0.43429(11) 0.0148(4) Uani 1 1 d . . . . .
H18A H 0.0001 0.4954 0.4258 0.018 Uiso 1 1 calc R . . . .
H18B H 0.1197 0.6230 0.4337 0.018 Uiso 1 1 calc R . . . .
C19 C 0.14006(18) 0.4002(3) 0.51547(11) 0.0160(4) Uani 1 1 d . . . . .
H19A H 0.1266 0.2591 0.5128 0.019 Uiso 1 1 calc R . . . .
H19B H 0.2283 0.4232 0.5301 0.019 Uiso 1 1 calc R . . . .
C20 C 0.08031(18) 0.4856(3) 0.57836(11) 0.0172(4) Uani 1 1 d . . . . .
H20A H -0.0065 0.4507 0.5664 0.021 Uiso 1 1 calc R . . . .
H20B H 0.0860 0.6279 0.5767 0.021 Uiso 1 1 calc R . . . .
C21 C 0.1379(2) 0.4159(3) 0.66111(12) 0.0244(5) Uani 1 1 d . . . . .
H21A H 0.1337 0.2749 0.6630 0.037 Uiso 1 1 calc GR . . . .
H21B H 0.0943 0.4711 0.6989 0.037 Uiso 1 1 calc GR . . . .
H21C H 0.2227 0.4568 0.6746 0.037 Uiso 1 1 calc GR . . . .
C22 C 0.01778(17) 0.3981(3) 0.23169(11) 0.0145(4) Uani 1 1 d . . . . .
C23 C -0.03034(17) 0.5348(3) 0.16630(11) 0.0143(4) Uani 1 1 d . . . . .
C24 C -0.10127(18) 0.4597(3) 0.09711(11) 0.0165(4) Uani 1 1 d . . . . .
H24 H -0.1237 0.3275 0.0945 0.020 Uiso 1 1 calc R . . . .
C25 C -0.13896(18) 0.5778(3) 0.03226(12) 0.0161(4) Uani 1 1 d . . . . .
H25 H -0.1856 0.5281 -0.0156 0.019 Uiso 1 1 calc R . . . .
C26 C -0.10656(18) 0.7704(3) 0.03924(12) 0.0148(4) Uani 1 1 d . . . . .
C27 C -0.03999(18) 0.8509(3) 0.10781(11) 0.0158(4) Uani 1 1 d . . . . .
H27 H -0.0213 0.9845 0.1109 0.019 Uiso 1 1 calc R . . . .
C28 C -0.00132(18) 0.7300(3) 0.17197(12) 0.0156(4) Uani 1 1 d . . . . .
H28 H 0.0450 0.7807 0.2197 0.019 Uiso 1 1 calc R . . . .

loop_
_atom_site_aniso_label
_atom_site_aniso_U_11
_atom_site_aniso_U_22
_atom_site_aniso_U_33
_atom_site_aniso_U_23
_atom_site_aniso_U_13
_atom_site_aniso_U_12
O1 0.0184(7) 0.0309(9) 0.0175(7) 0.0025(7) -0.0028(6) -0.0014(6)
O2 0.0139(7) 0.0337(9) 0.0323(9) 0.0020(7) 0.0017(6) 0.0032(7)
O3 0.0286(9) 0.0408(10) 0.0144(7) -0.0025(7) 0.0015(6) -0.0039(8)
O4 0.0224(7) 0.0145(7) 0.0206(7) -0.0038(6) 0.0063(6) -0.0001(6)
O5 0.0191(7) 0.0154(7) 0.0214(7) 0.0035(6) 0.0030(6) -0.0015(6)
O6 0.0250(8) 0.0259(8) 0.0195(8) -0.0051(6) 0.0077(6) 0.0047(7)
O7 0.0168(7) 0.0138(7) 0.0114(6) 0.0009(5) 0.0000(5) 0.0002(5)
O8 0.0297(9) 0.0151(7) 0.0172(8) 0.0004(6) -0.0005(6) -0.0033(6)
O9 0.0283(9) 0.0201(8) 0.0258(8) 0.0059(7) 0.0050(7) 0.0020(6)
O10 0.0274(9) 0.0306(9) 0.0130(7) 0.0018(6) -0.0011(6) -0.0078(7)
N1 0.0138(8) 0.0238(10) 0.0151(9) 0.0034(7) 0.0012(7) -0.0024(7)
C1 0.0282(13) 0.0436(15) 0.0315(13) 0.0158(12) 0.0136(10) 0.0020(11)
C2 0.0206(11) 0.0309(13) 0.0274(12) 0.0058(10) 0.0110(9) -0.0021(9)
C3 0.0200(11) 0.0253(12) 0.0187(10) 0.0018(9) 0.0071(9) -0.0008(9)
C4 0.0168(10) 0.0213(11) 0.0194(10) 0.0008(8) 0.0047(8) -0.0038(8)
C5 0.0134(9) 0.0173(10) 0.0162(9) -0.0002(8) 0.0026(7) -0.0003(8)
C6 0.0144(9) 0.0125(10) 0.0169(9) 0.0003(8) 0.0001(7) -0.0002(7)
C7 0.0172(10) 0.0110(9) 0.0151(9) -0.0009(8) 0.0000(8) -0.0033(8)
C8 0.0167(10) 0.0128(10) 0.0148(9) -0.0022(7) 0.0035(7) 0.0004(7)
C9 0.0151(9) 0.0128(9) 0.0107(9) 0.0001(7) 0.0011(7) -0.0004(7)
C10 0.0101(9) 0.0134(9) 0.0141(9) 0.0012(8) -0.0008(7) 0.0013(7)
C11 0.0102(9) 0.0169(10) 0.0136(9) -0.0018(8) -0.0022(7) 0.0016(7)
C12 0.0145(9) 0.0199(10) 0.0118(9) 0.0000(8) 0.0013(7) -0.0022(8)
C13 0.0184(10) 0.0186(11) 0.0203(10) 0.0032(8) -0.0004(8) -0.0022(8)
C14 0.0179(10) 0.0188(11) 0.0186(10) 0.0012(8) -0.0018(8) -0.0032(8)
C15 0.0125(9) 0.0140(10) 0.0161(9) -0.0017(8) -0.0007(7) 0.0032(7)
C16 0.0143(10) 0.0179(10) 0.0172(10) -0.0025(8) 0.0003(8) 0.0022(8)
C17 0.0139(9) 0.0140(9) 0.0094(9) 0.0023(7) 0.0006(7) 0.0007(7)
C18 0.0142(9) 0.0156(10) 0.0148(9) 0.0001(8) 0.0034(7) 0.0009(8)
C19 0.0163(9) 0.0158(10) 0.0161(9) 0.0001(8) 0.0036(8) 0.0021(8)
C20 0.0182(10) 0.0177(10) 0.0168(10) 0.0004(8) 0.0063(8) 0.0022(8)
C21 0.0311(12) 0.0275(12) 0.0158(10) 0.0006(9) 0.0077(9) 0.0050(10)
C22 0.0144(9) 0.0168(10) 0.0125(9) -0.0004(8) 0.0032(7) 0.0000(8)
C23 0.0145(9) 0.0159(10) 0.0130(9) 0.0004(7) 0.0039(7) 0.0001(7)
C24 0.0166(9) 0.0160(10) 0.0165(9) -0.0007(8) 0.0022(7) -0.0012(8)
C25 0.0159(10) 0.0196(10) 0.0118(9) -0.0026(8) 0.0006(8) -0.0014(8)
C26 0.0131(9) 0.0186(10) 0.0127(9) 0.0028(8) 0.0027(7) 0.0031(7)
C27 0.0169(10) 0.0138(9) 0.0174(10) -0.0007(8) 0.0051(8) -0.0002(8)
C28 0.0149(10) 0.0184(10) 0.0129(9) -0.0021(8) 0.0012(8) -0.0002(8)

_geom_special_details            
;
 All esds (except the esd in the dihedral angle between two l.s. planes)
 are estimated using the full covariance matrix.  The cell esds are taken
 into account individually in the estimation of esds in distances, angles
 and torsion angles; correlations between esds in cell parameters are only
 used when they are defined by crystal symmetry.  An approximate (isotropic)
 treatment of cell esds is used for estimating esds involving l.s. planes.
;
loop_
_geom_bond_atom_site_label_1
_geom_bond_atom_site_label_2
_geom_bond_distance
_geom_bond_site_symmetry_2
_geom_bond_publ_flag
O1 C13 1.401(3) . ?
O1 C14 1.387(3) . ?
O2 C13 1.187(2) . ?
O3 C14 1.194(2) . ?
O4 C15 1.396(2) . ?
O4 C16 1.392(3) . ?
O5 C15 1.190(2) . ?
O6 C16 1.190(2) . ?
O7 C17 1.462(2) . ?
O7 C22 1.348(2) . ?
O8 C22 1.206(2) . ?
O9 N1 1.227(2) . ?
O10 N1 1.229(2) . ?
N1 C26 1.468(2) . ?
C1 H1A 0.9800 . ?
C1 H1B 0.9800 . ?
C1 H1C 0.9800 . ?
C1 C2 1.523(3) . ?
C2 H2A 0.9900 . ?
C2 H2B 0.9900 . ?
C2 C3 1.525(3) . ?
C3 H3A 0.9900 . ?
C3 H3B 0.9900 . ?
C3 C4 1.526(3) . ?
C4 H4A 0.9900 . ?
C4 H4B 0.9900 . ?
C4 C5 1.547(3) . ?
C5 H5 1.0000 . ?
C5 C6 1.496(3) . ?
C5 C12 1.539(3) . ?
C6 C7 1.337(3) . ?
C6 C13 1.494(3) . ?
C7 C8 1.496(3) . ?
C7 C14 1.490(3) . ?
C8 H8A 0.9900 . ?
C8 H8B 0.9900 . ?
C8 C9 1.537(3) . ?
C9 H9 1.0000 . ?
C9 C10 1.503(3) . ?
C9 C17 1.543(3) . ?
C10 C11 1.337(3) . ?
C10 C15 1.484(3) . ?
C11 C12 1.496(3) . ?
C11 C16 1.491(3) . ?
C12 H12A 0.9900 . ?
C12 H12B 0.9900 . ?
C17 H17 1.0000 . ?
C17 C18 1.517(3) . ?
C18 H18A 0.9900 . ?
C18 H18B 0.9900 . ?
C18 C19 1.536(3) . ?
C19 H19A 0.9900 . ?
C19 H19B 0.9900 . ?
C19 C20 1.522(3) . ?
C20 H20A 0.9900 . ?
C20 H20B 0.9900 . ?
C20 C21 1.526(3) . ?
C21 H21A 0.9800 . ?
C21 H21B 0.9800 . ?
C21 H21C 0.9800 . ?
C22 C23 1.492(3) . ?
C23 C24 1.397(3) . ?
C23 C28 1.392(3) . ?
C24 H24 0.9500 . ?
C24 C25 1.386(3) . ?
C25 H25 0.9500 . ?
C25 C26 1.384(3) . ?
C26 C27 1.385(3) . ?
C27 H27 0.9500 . ?
C27 C28 1.390(3) . ?
C28 H28 0.9500 . ?

loop_
_geom_angle_atom_site_label_1
_geom_angle_atom_site_label_2
_geom_angle_atom_site_label_3
_geom_angle
_geom_angle_site_symmetry_1
_geom_angle_site_symmetry_3
_geom_angle_publ_flag
C14 O1 C13 107.35(15) . . ?
C16 O4 C15 107.28(15) . . ?
C22 O7 C17 117.69(15) . . ?
O9 N1 O10 124.08(18) . . ?
O9 N1 C26 118.47(17) . . ?
O10 N1 C26 117.45(17) . . ?
H1A C1 H1B 109.5 . . ?
H1A C1 H1C 109.5 . . ?
H1B C1 H1C 109.5 . . ?
C2 C1 H1A 109.5 . . ?
C2 C1 H1B 109.5 . . ?
C2 C1 H1C 109.5 . . ?
C1 C2 H2A 109.2 . . ?
C1 C2 H2B 109.2 . . ?
C1 C2 C3 112.2(2) . . ?
H2A C2 H2B 107.9 . . ?
C3 C2 H2A 109.2 . . ?
C3 C2 H2B 109.2 . . ?
C2 C3 H3A 109.2 . . ?
C2 C3 H3B 109.2 . . ?
C2 C3 C4 112.00(18) . . ?
H3A C3 H3B 107.9 . . ?
C4 C3 H3A 109.2 . . ?
C4 C3 H3B 109.2 . . ?
C3 C4 H4A 108.6 . . ?
C3 C4 H4B 108.6 . . ?
C3 C4 C5 114.51(17) . . ?
H4A C4 H4B 107.6 . . ?
C5 C4 H4A 108.6 . . ?
C5 C4 H4B 108.6 . . ?
C4 C5 H5 107.7 . . ?
C6 C5 C4 108.88(16) . . ?
C6 C5 H5 107.7 . . ?
C6 C5 C12 113.28(16) . . ?
C12 C5 C4 111.49(16) . . ?
C12 C5 H5 107.7 . . ?
C7 C6 C5 133.16(18) . . ?
C7 C6 C13 107.70(17) . . ?
C13 C6 C5 119.10(17) . . ?
C6 C7 C8 132.67(18) . . ?
C6 C7 C14 107.75(17) . . ?
C14 C7 C8 119.56(17) . . ?
C7 C8 H8A 109.2 . . ?
C7 C8 H8B 109.2 . . ?
C7 C8 C9 111.84(16) . . ?
H8A C8 H8B 107.9 . . ?
C9 C8 H8A 109.2 . . ?
C9 C8 H8B 109.2 . . ?
C8 C9 H9 106.6 . . ?
C8 C9 C17 113.10(15) . . ?
C10 C9 C8 112.94(16) . . ?
C10 C9 H9 106.6 . . ?
C10 C9 C17 110.41(15) . . ?
C17 C9 H9 106.6 . . ?
C11 C10 C9 133.47(18) . . ?
C11 C10 C15 108.20(17) . . ?
C15 C10 C9 118.32(16) . . ?
C10 C11 C12 133.36(18) . . ?
C10 C11 C16 107.35(17) . . ?
C16 C11 C12 119.29(17) . . ?
C5 C12 H12A 109.0 . . ?
C5 C12 H12B 109.0 . . ?
C11 C12 C5 113.05(16) . . ?
C11 C12 H12A 109.0 . . ?
C11 C12 H12B 109.0 . . ?
H12A C12 H12B 107.8 . . ?
O1 C13 C6 108.33(16) . . ?
O2 C13 O1 121.44(19) . . ?
O2 C13 C6 130.2(2) . . ?
O1 C14 C7 108.88(17) . . ?
O3 C14 O1 121.32(18) . . ?
O3 C14 C7 129.8(2) . . ?
O4 C15 C10 108.41(16) . . ?
O5 C15 O4 121.42(18) . . ?
O5 C15 C10 130.16(18) . . ?
O4 C16 C11 108.74(16) . . ?
O6 C16 O4 121.46(19) . . ?
O6 C16 C11 129.80(19) . . ?
O7 C17 C9 108.66(14) . . ?
O7 C17 H17 109.1 . . ?
O7 C17 C18 106.06(15) . . ?
C9 C17 H17 109.1 . . ?
C18 C17 C9 114.74(15) . . ?
C18 C17 H17 109.1 . . ?
C17 C18 H18A 108.9 . . ?
C17 C18 H18B 108.9 . . ?
C17 C18 C19 113.31(16) . . ?
H18A C18 H18B 107.7 . . ?
C19 C18 H18A 108.9 . . ?
C19 C18 H18B 108.9 . . ?
C18 C19 H19A 109.3 . . ?
C18 C19 H19B 109.3 . . ?
H19A C19 H19B 108.0 . . ?
C20 C19 C18 111.52(16) . . ?
C20 C19 H19A 109.3 . . ?
C20 C19 H19B 109.3 . . ?
C19 C20 H20A 109.0 . . ?
C19 C20 H20B 109.0 . . ?
C19 C20 C21 112.80(16) . . ?
H20A C20 H20B 107.8 . . ?
C21 C20 H20A 109.0 . . ?
C21 C20 H20B 109.0 . . ?
C20 C21 H21A 109.5 . . ?
C20 C21 H21B 109.5 . . ?
C20 C21 H21C 109.5 . . ?
H21A C21 H21B 109.5 . . ?
H21A C21 H21C 109.5 . . ?
H21B C21 H21C 109.5 . . ?
O7 C22 C23 111.46(16) . . ?
O8 C22 O7 124.53(18) . . ?
O8 C22 C23 123.99(18) . . ?
C24 C23 C22 117.95(18) . . ?
C28 C23 C22 121.48(17) . . ?
C28 C23 C24 120.50(18) . . ?
C23 C24 H24 120.0 . . ?
C25 C24 C23 120.06(19) . . ?
C25 C24 H24 120.0 . . ?
C24 C25 H25 121.0 . . ?
C26 C25 C24 118.01(19) . . ?
C26 C25 H25 121.0 . . ?
C25 C26 N1 118.18(18) . . ?
C25 C26 C27 123.37(19) . . ?
C27 C26 N1 118.44(18) . . ?
C26 C27 H27 121.0 . . ?
C26 C27 C28 117.93(19) . . ?
C28 C27 H27 121.0 . . ?
C23 C28 H28 120.0 . . ?
C27 C28 C23 120.06(18) . . ?
C27 C28 H28 120.0 . . ?

_shelx_res_file                  
;
TITL testm1_a.res in P2(1)
REM Old TITL testm1 in P2(1)
REM SHELXT solution in P2(1)
REM R1 0.079, Rweak 0.024, Alpha 0.002, Orientation as input
REM Flack x = 0.051 ( 0.321 ) from Parsons' quotients
REM Formula found by SHELXT: C29 O10
CELL 0.71073 11.3164 6.9373 17.384 90 102.274 90
ZERR 2 0.0003 0.0001 0.0004 0 0.002 0
LATT -1
SYMM -X,0.5+Y,-Z
SFAC C H N O
UNIT 56 58 2 20

L.S. 4
PLAN  5
TEMP -173.14
BOND $H
list 4
fmap 2
acta
REM <olex2.extras>
REM <HklSrc "%.\\testm1.hkl">
REM </olex2.extras>

WGHT    0.035800    0.106500
FVAR       0.64562
O1    4    0.659344    0.441586    0.477678    11.00000    0.01836    0.03093 =
         0.01745    0.00248   -0.00281   -0.00139
O2    4    0.757504    0.399155    0.378506    11.00000    0.01392    0.03368 =
         0.03228    0.00196    0.00169    0.00317
O3    4    0.509896    0.496912    0.542185    11.00000    0.02861    0.04085 =
         0.01445   -0.00251    0.00147   -0.00386
O4    4    0.276069   -0.068218    0.239440    11.00000    0.02243    0.01449 =
         0.02062   -0.00377    0.00635   -0.00011
O5    4    0.191854   -0.070771    0.346119    11.00000    0.01905    0.01541 =
         0.02137    0.00352    0.00296   -0.00151
O6    4    0.369926    0.038204    0.145409    11.00000    0.02497    0.02595 =
         0.01952   -0.00515    0.00769    0.00467
O7    4    0.078610    0.491495    0.296036    11.00000    0.01678    0.01380 =
         0.01141    0.00088    0.00000    0.00023
O8    4    0.005553    0.225576    0.226751    11.00000    0.02974    0.01507 =
         0.01715    0.00043   -0.00052   -0.00325
O9    4   -0.148277    1.068989   -0.020322    11.00000    0.02826    0.02007 =
         0.02577    0.00592    0.00501    0.00202
O10   4   -0.163809    0.816007   -0.095079    11.00000    0.02736    0.03058 =
         0.01297    0.00181   -0.00108   -0.00776
N1    3   -0.142378    0.894495   -0.030246    11.00000    0.01383    0.02376 =
         0.01511    0.00344    0.00119   -0.00236
C1    1    0.590785    0.894130    0.036770    11.00000    0.02823    0.04364 =
         0.03145    0.01579    0.01363    0.00196
AFIX 137
H1A   2    0.611760    0.783767    0.007111    11.00000   -1.50000
H1B   2    0.635056    1.008321    0.025334    11.00000   -1.50000
H1C   2    0.503645    0.918495    0.021381    11.00000   -1.50000
AFIX   0
C2    1    0.624802    0.850327    0.124532    11.00000    0.02062    0.03087 =
         0.02739    0.00584    0.01104   -0.00211
AFIX  23
H2A   2    0.604530    0.962909    0.154260    11.00000   -1.20000
H2B   2    0.713198    0.829243    0.140063    11.00000   -1.20000
AFIX   0
C3    1    0.559419    0.672853    0.146372    11.00000    0.02004    0.02529 =
         0.01872    0.00184    0.00705   -0.00079
AFIX  23
H3A   2    0.591928    0.556319    0.125318    11.00000   -1.20000
H3B   2    0.472339    0.682323    0.121639    11.00000   -1.20000
AFIX   0
C4    1    0.573942    0.652126    0.235292    11.00000    0.01684    0.02131 =
         0.01941    0.00079    0.00471   -0.00378
AFIX  23
H4A   2    0.533094    0.762128    0.254958    11.00000   -1.20000
H4B   2    0.661050    0.659901    0.260132    11.00000   -1.20000
AFIX   0
C5    1    0.522483    0.462633    0.261744    11.00000    0.01343    0.01730 =
         0.01619   -0.00017    0.00258   -0.00027
AFIX  13
H5    2    0.570732    0.353648    0.246613    11.00000   -1.20000
AFIX   0
C6    1    0.540885    0.462690    0.349572    11.00000    0.01439    0.01255 =
         0.01686    0.00029    0.00010   -0.00018
C7    1    0.466836    0.493410    0.398912    11.00000    0.01719    0.01102 =
         0.01508   -0.00089   -0.00005   -0.00333
C8    1    0.333919    0.531554    0.385888    11.00000    0.01672    0.01279 =
         0.01482   -0.00219    0.00348    0.00035
AFIX  23
H8A   2    0.308653    0.612782    0.338412    11.00000   -1.20000
H8B   2    0.316806    0.603734    0.431426    11.00000   -1.20000
AFIX   0
C9    1    0.260069    0.343902    0.375376    11.00000    0.01513    0.01283 =
         0.01071    0.00008    0.00110   -0.00039
AFIX  13
H9    2    0.287729    0.267090    0.424590    11.00000   -1.20000
AFIX   0
C10   1    0.283076    0.221893    0.308635    11.00000    0.01006    0.01340 =
         0.01406    0.00119   -0.00079    0.00134
C11   1    0.334357    0.256652    0.247481    11.00000    0.01023    0.01686 =
         0.01362   -0.00179   -0.00221    0.00161
C12   1    0.389747    0.432150    0.219640    11.00000    0.01452    0.01995 =
         0.01182    0.00005    0.00133   -0.00222
AFIX  23
H12A  2    0.342114    0.546761    0.228322    11.00000   -1.20000
H12B  2    0.385317    0.420686    0.162332    11.00000   -1.20000
AFIX   0
C13   1    0.664993    0.430210    0.398093    11.00000    0.01844    0.01857 =
         0.02034    0.00322   -0.00037   -0.00223
C14   1    0.540084    0.479167    0.480783    11.00000    0.01795    0.01880 =
         0.01865    0.00119   -0.00183   -0.00322
C15   1    0.243305    0.017554    0.304527    11.00000    0.01251    0.01398 =
         0.01610   -0.00175   -0.00068    0.00321
C16   1    0.331863    0.072923    0.202654    11.00000    0.01435    0.01791 =
         0.01719   -0.00254    0.00029    0.00217
C17   1    0.123167    0.377678    0.367086    11.00000    0.01386    0.01404 =
         0.00938    0.00232    0.00060    0.00070
AFIX  13
H17   2    0.080785    0.250348    0.361804    11.00000   -1.20000
AFIX   0
C18   1    0.089302    0.489305    0.434287    11.00000    0.01416    0.01555 =
         0.01476    0.00005    0.00341    0.00085
AFIX  23
H18A  2    0.000063    0.495406    0.425826    11.00000   -1.20000
H18B  2    0.119739    0.622962    0.433656    11.00000   -1.20000
AFIX   0
C19   1    0.140058    0.400196    0.515474    11.00000    0.01628    0.01576 =
         0.01609    0.00008    0.00358    0.00208
AFIX  23
H19A  2    0.126563    0.259134    0.512800    11.00000   -1.20000
H19B  2    0.228337    0.423189    0.530093    11.00000   -1.20000
AFIX   0
C20   1    0.080314    0.485622    0.578364    11.00000    0.01819    0.01772 =
         0.01682    0.00045    0.00633    0.00222
AFIX  23
H20A  2   -0.006486    0.450651    0.566404    11.00000   -1.20000
H20B  2    0.085978    0.627913    0.576721    11.00000   -1.20000
AFIX   0
C21   1    0.137903    0.415867    0.661115    11.00000    0.03113    0.02755 =
         0.01584    0.00057    0.00770    0.00496
AFIX 137
H21A  2    0.133685    0.274893    0.662966    11.00000   -1.50000
H21B  2    0.094316    0.471124    0.698935    11.00000   -1.50000
H21C  2    0.222684    0.456794    0.674573    11.00000   -1.50000
AFIX   0
C22   1    0.017783    0.398065    0.231690    11.00000    0.01443    0.01685 =
         0.01247   -0.00041    0.00324    0.00004
C23   1   -0.030339    0.534781    0.166295    11.00000    0.01453    0.01591 =
         0.01303    0.00039    0.00387    0.00010
C24   1   -0.101268    0.459653    0.097107    11.00000    0.01658    0.01603 =
         0.01645   -0.00071    0.00225   -0.00121
AFIX  43
H24   2   -0.123677    0.327459    0.094521    11.00000   -1.20000
AFIX   0
C25   1   -0.138957    0.577793    0.032257    11.00000    0.01587    0.01956 =
         0.01181   -0.00258    0.00057   -0.00136
AFIX  43
H25   2   -0.185636    0.528067   -0.015567    11.00000   -1.20000
AFIX   0
C26   1   -0.106564    0.770407    0.039238    11.00000    0.01315    0.01860 =
         0.01275    0.00282    0.00270    0.00315
C27   1   -0.039987    0.850873    0.107808    11.00000    0.01686    0.01377 =
         0.01742   -0.00071    0.00514   -0.00015
AFIX  43
H27   2   -0.021334    0.984542    0.110882    11.00000   -1.20000
AFIX   0
C28   1   -0.001323    0.730011    0.171965    11.00000    0.01485    0.01836 =
         0.01288   -0.00208    0.00116   -0.00021
AFIX  43
H28   2    0.044952    0.780652    0.219740    11.00000   -1.20000
AFIX   0
HKLF 4

REM  testm1_a.res in P2(1)
REM R1 =  0.0339 for    5647 Fo > 4sig(Fo)  and  0.0411 for all    6323 data
REM    354 parameters refined using      1 restraints

END

WGHT      0.0358      0.1065

REM Highest difference peak  0.225,  deepest hole -0.199,  1-sigma level  0.038
Q1    1   0.5976  0.4197  0.3672  11.00000  0.05    0.22
Q2    1   0.5374  0.4783  0.3082  11.00000  0.05    0.20
Q3    1   0.5183  0.5427  0.3721  11.00000  0.05    0.20
Q4    1   0.1183  0.4400  0.4742  11.00000  0.05    0.19
Q5    1   0.2689  0.2906  0.3355  11.00000  0.05    0.19
;
_shelx_res_checksum              40464
_olex2_submission_special_instructions 'No special instructions were received'
####################################################################### 
# 
# This file contains crystal structure data downloaded from the 
# Cambridge Structural Database (CSD) hosted by the Cambridge 
# Crystallographic Data Centre (CCDC).
# 
# Full information about CCDC data access policies and citation 
# guidelines are available at http://www.ccdc.cam.ac.uk/access/V1 
# 
# Audit and citation data items may have been added by the CCDC. 
# Please retain this information to preserve the provenance of 
# this file and to allow appropriate attribution of the data. 
# 
#######################################################################

data_17_scy9_388b
_database_code_depnum_ccdc_archive 'CCDC 2011263'
loop_
_audit_author_name
_audit_author_address
'Hazel Sparkes'
;University of Bristol
United Kingdom
;
_audit_update_record             
;
2020-06-22 deposited with the CCDC.	2020-10-07 downloaded from the CCDC.
;
_audit_creation_date             2017-05-03
_audit_creation_method           
;
Olex2 1.2
(compiled 2017.03.28 svn.r3405 for OlexSys, GUI svn.r5335)
;
_shelxl_version_number           2013-4
_chemical_name_common            ?
_chemical_name_systematic        
;
 ?
;
_chemical_formula_moiety         'C22 H28 O6'
_chemical_formula_sum            'C22 H28 O6'
_chemical_formula_weight         388.44
_chemical_absolute_configuration .
_chemical_melting_point          ?
loop_
_atom_type_symbol
_atom_type_description
_atom_type_scat_dispersion_real
_atom_type_scat_dispersion_imag
_atom_type_scat_source
C C 0.0181 0.0091 'International Tables Vol C Tables 4.2.6.8 and 6.1.1.4'
H H 0.0000 0.0000 'International Tables Vol C Tables 4.2.6.8 and 6.1.1.4'
O O 0.0492 0.0322 'International Tables Vol C Tables 4.2.6.8 and 6.1.1.4'

_shelx_space_group_comment       
;
The symmetry employed for this shelxl refinement is uniquely defined
by the following loop, which should always be used as a source of
symmetry information in preference to the above space-group names.
They are only intended as comments.
;
_space_group_crystal_system      orthorhombic
_space_group_IT_number           19
_space_group_name_H-M_alt        'P 21 21 21'
_space_group_name_Hall           'P 2ac 2ab'
loop_
_space_group_symop_operation_xyz
'x, y, z'
'-x+1/2, -y, z+1/2'
'x+1/2, -y+1/2, -z'
'-x, y+1/2, -z+1/2'

_cell_length_a                   11.617(2)
_cell_length_b                   12.880(3)
_cell_length_c                   27.194(5)
_cell_angle_alpha                90
_cell_angle_beta                 90
_cell_angle_gamma                90
_cell_volume                     4069.1(14)
_cell_formula_units_Z            8
_cell_measurement_reflns_used    9867
_cell_measurement_temperature    100(2)
_cell_measurement_theta_max      66.75
_cell_measurement_theta_min      3.25
_shelx_estimated_absorpt_T_max   ?
_shelx_estimated_absorpt_T_min   ?
_exptl_absorpt_coefficient_mu    0.751
_exptl_absorpt_correction_T_max  0.7528
_exptl_absorpt_correction_T_min  0.2596
_exptl_absorpt_correction_type   multi-scan
_exptl_absorpt_process_details   
'SADABS-2014/5 (Bruker,2014/5) was used for absorption correction. wR2(int) was 0.1646 before and 0.0771 after correction. The Ratio of minimum to maximum transmission is 0.3448. The \l/2 correction factor is Not present.'
_exptl_crystal_colour            'clear colourless'
_exptl_crystal_colour_lustre     clear
_exptl_crystal_colour_modifier   .
_exptl_crystal_colour_primary    colourless
_exptl_crystal_density_diffrn    1.268
_exptl_crystal_density_meas      ?
_exptl_crystal_density_method    ?
_exptl_crystal_description       block
_exptl_crystal_F_000             1664
_exptl_crystal_size_max          0.288
_exptl_crystal_size_mid          0.23
_exptl_crystal_size_min          0.127
_exptl_special_details           
;
 ?
;
_exptl_transmission_factor_max   ?
_exptl_transmission_factor_min   ?
_diffrn_reflns_av_R_equivalents  0.0532
_diffrn_reflns_av_unetI/netI     0.0454
_diffrn_reflns_Laue_measured_fraction_full 0.976
_diffrn_reflns_Laue_measured_fraction_max 0.993
_diffrn_reflns_limit_h_max       11
_diffrn_reflns_limit_h_min       -13
_diffrn_reflns_limit_k_max       15
_diffrn_reflns_limit_k_min       -13
_diffrn_reflns_limit_l_max       27
_diffrn_reflns_limit_l_min       -32
_diffrn_reflns_number            26176
_diffrn_reflns_point_group_measured_fraction_full 0.970
_diffrn_reflns_point_group_measured_fraction_max 0.988
_diffrn_reflns_theta_full        67.679
_diffrn_reflns_theta_max         66.842
_diffrn_reflns_theta_min         3.250
_diffrn_ambient_temperature      100(2)
_diffrn_detector                 'Bruker Pt135 CCD area detector'
_diffrn_detector_area_resol_mean ?
_diffrn_detector_type            'CCD area detector'
_diffrn_measured_fraction_theta_full 0.976
_diffrn_measured_fraction_theta_max 0.993
_diffrn_measurement_device       'Bruker Mircostar Rotating anode'
_diffrn_measurement_device_type  'Rotating anode'
_diffrn_measurement_method       '\f and \w scans'
_diffrn_radiation_monochromator  graphite
_diffrn_radiation_type           CuK\a
_diffrn_radiation_wavelength     1.54178
_diffrn_source                   'micro-focus rotating anode'
_diffrn_standards_number         0
_reflns_Friedel_coverage         0.773
_reflns_Friedel_fraction_full    0.961
_reflns_Friedel_fraction_max     0.980
_reflns_number_gt                7094
_reflns_number_total             7142
_reflns_special_details          
;
 Reflections were merged by SHELXL according to the crystal
 class for the calculation of statistics and refinement.
 
 _reflns_Friedel_fraction is defined as the number of unique
 Friedel pairs measured divided by the number that would be
 possible theoretically, ignoring centric projections and
 systematic absences.
;
_reflns_threshold_expression     'I > 2\s(I)'
_computing_cell_refinement       'SAINT v8.37A (Bruker, 2015)'
_computing_data_collection       ?
_computing_data_reduction        'SAINT v8.37A (Bruker, 2015)'
_computing_molecular_graphics    'Olex2 (Dolomanov et al., 2009)'
_computing_publication_material  'Olex2 (Dolomanov et al., 2009)'
_computing_structure_refinement  'ShelXL (Sheldrick, 2015)'
_computing_structure_solution    ?
_refine_diff_density_max         0.468
_refine_diff_density_min         -0.350
_refine_diff_density_rms         0.077
_refine_ls_extinction_coef       .
_refine_ls_extinction_method     none
_refine_ls_goodness_of_fit_ref   1.048
_refine_ls_hydrogen_treatment    constr
_refine_ls_matrix_type           full
_refine_ls_number_parameters     509
_refine_ls_number_reflns         7142
_refine_ls_number_restraints     0
_refine_ls_R_factor_all          0.0541
_refine_ls_R_factor_gt           0.0539
_refine_ls_restrained_S_all      1.048
_refine_ls_shift/su_max          0.000
_refine_ls_shift/su_mean         0.000
_refine_ls_structure_factor_coef Fsqd
_refine_ls_weighting_details     
'w=1/[\s^2^(Fo^2^)+(0.1050P)^2^+0.8544P] where P=(Fo^2^+2Fc^2^)/3'
_refine_ls_weighting_scheme      calc
_refine_ls_wR_factor_gt          0.1383
_refine_ls_wR_factor_ref         0.1386
_refine_special_details          
;
 Crystal quality was not good enough for absolute structure determination,
 the Flack parameter had a large standard uncertainty and has been removed
 from the CIF.
;
_olex2_refinement_description    
;
1. Fixed Uiso
 At 1.2 times of:
  All C(H) groups, All C(H,H) groups
 At 1.5 times of:
  All C(H,H,H) groups
2.a Ternary CH refined with riding coordinates:
 C6(H6), C12(H12), C28(H28), C34(H34)
2.b Secondary CH2 refined with riding coordinates:
 C5(H5A,H5B), C7(H7A,H7B), C13(H13A,H13B), C14(H14A,H14B), C15(H15A,H15B),
 C16(H16A,H16B), C18(H18A,H18B), C19(H19A,H19B), C20(H20A,H20B), C21(H21A,H21B),
  C27(H27A,H27B), C29(H29A,H29B), C35(H35A,H35B), C36(H36A,H36B), C37(H37A,
 H37B), C39(H39A,H39B), C40(H40A,H40B), C41(H41A,H41B), C42(H42A,H42B),
 C99(H99A,H99B)
2.c Idealised Me refined as rotating group:
 C17(H17A,H17B,H17C), C22(H22A,H22B,H22C), C38(H38A,H38B,H38C), C43(H43A,H43B,
 H43C)
;
_atom_sites_solution_hydrogens   geom
_atom_sites_solution_primary     ?
_atom_sites_solution_secondary   ?
loop_
_atom_site_label
_atom_site_type_symbol
_atom_site_fract_x
_atom_site_fract_y
_atom_site_fract_z
_atom_site_U_iso_or_equiv
_atom_site_adp_type
_atom_site_occupancy
_atom_site_site_symmetry_order
_atom_site_calc_flag
_atom_site_refinement_flags_posn
_atom_site_refinement_flags_adp
_atom_site_refinement_flags_occupancy
_atom_site_disorder_assembly
_atom_site_disorder_group
C1 C 0.5580(2) 0.7297(2) 0.69438(10) 0.0258(6) Uani 1 1 d . . . . .
C2 C 0.5326(2) 0.5712(2) 0.66149(10) 0.0235(5) Uani 1 1 d . . . . .
C3 C 0.4489(2) 0.5836(2) 0.70287(9) 0.0227(5) Uani 1 1 d . . . . .
C4 C 0.4660(2) 0.6773(2) 0.72294(10) 0.0245(6) Uani 1 1 d . . . . .
C5 C 0.4053(3) 0.7325(2) 0.76368(10) 0.0292(6) Uani 1 1 d . . . . .
H5A H 0.4594 0.7814 0.7797 0.035 Uiso 1 1 calc R . . . .
H5B H 0.3803 0.6813 0.7886 0.035 Uiso 1 1 calc R . . . .
C6 C 0.2984(2) 0.7937(2) 0.74475(11) 0.0298(6) Uani 1 1 d . . . . .
H6 H 0.3211 0.8299 0.7137 0.036 Uiso 1 1 calc R . . . .
C7 C 0.1984(2) 0.7183(2) 0.73234(10) 0.0253(6) Uani 1 1 d . . . . .
H7A H 0.2051 0.6563 0.7537 0.030 Uiso 1 1 calc R . . . .
H7B H 0.1247 0.7529 0.7405 0.030 Uiso 1 1 calc R . . . .
C8 C 0.1937(2) 0.6832(2) 0.67986(10) 0.0216(5) Uani 1 1 d . . . . .
C9 C 0.1449(2) 0.7550(2) 0.64260(10) 0.0242(6) Uani 1 1 d . . . . .
C10 C 0.1825(2) 0.6052(2) 0.60440(10) 0.0234(5) Uani 1 1 d . . . . .
C11 C 0.2197(2) 0.5943(2) 0.65665(9) 0.0208(5) Uani 1 1 d . . . . .
C12 C 0.2719(2) 0.4927(2) 0.67228(9) 0.0218(5) Uani 1 1 d . . . . .
H12 H 0.3122 0.4629 0.6430 0.026 Uiso 1 1 calc R . . . .
C13 C 0.3614(2) 0.5028(2) 0.71359(9) 0.0235(5) Uani 1 1 d . . . . .
H13A H 0.3216 0.5204 0.7447 0.028 Uiso 1 1 calc R . . . .
H13B H 0.4005 0.4352 0.7182 0.028 Uiso 1 1 calc R . . . .
C14 C 0.2608(3) 0.8767(3) 0.78199(12) 0.0366(7) Uani 1 1 d . . . . .
H14A H 0.3276 0.9223 0.7887 0.044 Uiso 1 1 calc R . . . .
H14B H 0.2007 0.9201 0.7664 0.044 Uiso 1 1 calc R . . . .
C15 C 0.2148(3) 0.8383(3) 0.83052(12) 0.0425(8) Uani 1 1 d . . . . .
H15A H 0.2778 0.8042 0.8489 0.051 Uiso 1 1 calc R . . . .
H15B H 0.1544 0.7857 0.8243 0.051 Uiso 1 1 calc R . . . .
C16 C 0.1645(3) 0.9248(4) 0.86194(16) 0.0555(11) Uani 1 1 d . . . . .
H16A H 0.2257 0.9760 0.8693 0.067 Uiso 1 1 calc R . . . .
H16B H 0.1036 0.9608 0.8430 0.067 Uiso 1 1 calc R . . . .
C17 C 0.1141(4) 0.8856(5) 0.90965(16) 0.0665(13) Uani 1 1 d . . . . .
H17A H 0.0563 0.8322 0.9027 0.100 Uiso 1 1 calc GR . . . .
H17B H 0.0779 0.9433 0.9273 0.100 Uiso 1 1 calc GR . . . .
H17C H 0.1755 0.8558 0.9300 0.100 Uiso 1 1 calc GR . . . .
C18 C 0.1757(2) 0.4164(2) 0.68671(10) 0.0239(6) Uani 1 1 d . . . . .
H18A H 0.1397 0.4410 0.7176 0.029 Uiso 1 1 calc R . . . .
H18B H 0.1159 0.4174 0.6608 0.029 Uiso 1 1 calc R . . . .
C19 C 0.2156(2) 0.3051(2) 0.69402(11) 0.0265(6) Uani 1 1 d . . . . .
H19A H 0.2541 0.2806 0.6637 0.032 Uiso 1 1 calc R . . . .
H19B H 0.2726 0.3028 0.7211 0.032 Uiso 1 1 calc R . . . .
C20 C 0.1163(2) 0.2333(2) 0.70611(11) 0.0267(6) Uani 1 1 d . . . . .
H20A H 0.0808 0.2565 0.7373 0.032 Uiso 1 1 calc R . . . .
H20B H 0.0574 0.2399 0.6800 0.032 Uiso 1 1 calc R . . . .
C21 C 0.1487(3) 0.1201(2) 0.71107(12) 0.0328(6) Uani 1 1 d . . . . .
H21A H 0.2070 0.1123 0.7374 0.039 Uiso 1 1 calc R . . . .
H21B H 0.1831 0.0955 0.6799 0.039 Uiso 1 1 calc R . . . .
C22 C 0.0434(3) 0.0540(3) 0.72340(15) 0.0427(8) Uani 1 1 d . . . . .
H22A H -0.0194 0.0710 0.7007 0.064 Uiso 1 1 calc GR . . . .
H22B H 0.0191 0.0682 0.7572 0.064 Uiso 1 1 calc GR . . . .
H22C H 0.0631 -0.0197 0.7201 0.064 Uiso 1 1 calc GR . . . .
O1 O 0.59590(18) 0.81564(17) 0.69793(8) 0.0322(5) Uani 1 1 d . . . . .
O2 O 0.59765(16) 0.66241(16) 0.65814(7) 0.0275(4) Uani 1 1 d . . . . .
O3 O 0.54841(18) 0.50097(17) 0.63427(8) 0.0325(5) Uani 1 1 d . . . . .
O4 O 0.11179(18) 0.84268(16) 0.64672(8) 0.0315(5) Uani 1 1 d . . . . .
O5 O 0.13982(17) 0.70474(15) 0.59736(7) 0.0257(4) Uani 1 1 d . . . . .
O6 O 0.18327(18) 0.54326(16) 0.57181(7) 0.0301(5) Uani 1 1 d . . . . .
C23 C 0.3520(2) 0.7154(2) 0.35524(10) 0.0277(6) Uani 1 1 d . . . . .
C24 C 0.2936(2) 0.5509(2) 0.34779(11) 0.0288(6) Uani 1 1 d . . . . .
C25 C 0.2796(2) 0.5816(2) 0.40001(10) 0.0261(6) Uani 1 1 d . . . . .
C26 C 0.3128(2) 0.6800(2) 0.40471(10) 0.0253(6) Uani 1 1 d . . . . .
C27 C 0.3174(2) 0.7504(2) 0.44842(10) 0.0260(6) Uani 1 1 d . . . . .
H27A H 0.3765 0.8042 0.4422 0.031 Uiso 1 1 calc R . . . .
H27B H 0.3434 0.7093 0.4771 0.031 Uiso 1 1 calc R . . . .
C28 C 0.2039(2) 0.8055(2) 0.46235(9) 0.0234(5) Uani 1 1 d . . . . .
H28 H 0.1743 0.8431 0.4328 0.028 Uiso 1 1 calc R . . . .
C29 C 0.1112(2) 0.7270(2) 0.47943(9) 0.0222(5) Uani 1 1 d . . . . .
H29A H 0.1500 0.6696 0.4971 0.027 Uiso 1 1 calc R . . . .
H29B H 0.0597 0.7622 0.5032 0.027 Uiso 1 1 calc R . . . .
C30 C 0.0390(2) 0.6815(2) 0.43926(9) 0.0222(5) Uani 1 1 d . . . . .
C31 C -0.0539(2) 0.7450(2) 0.41730(9) 0.0227(5) Uani 1 1 d . . . . .
C32 C -0.0591(2) 0.5887(2) 0.38079(10) 0.0251(6) Uani 1 1 d . . . . .
C33 C 0.0349(2) 0.5876(2) 0.41823(10) 0.0232(5) Uani 1 1 d . . . . .
C34 C 0.0992(2) 0.4893(2) 0.42683(10) 0.0261(6) Uani 1 1 d . . . . .
H34 H 0.0921 0.4460 0.3965 0.031 Uiso 1 1 calc R . . . .
C35 C 0.2284(2) 0.8853(2) 0.50290(10) 0.0263(6) Uani 1 1 d . . . . .
H35A H 0.2570 0.8477 0.5322 0.032 Uiso 1 1 calc R . . . .
H35B H 0.2911 0.9314 0.4915 0.032 Uiso 1 1 calc R . . . .
C36 C 0.1275(3) 0.9528(2) 0.51859(11) 0.0317(6) Uani 1 1 d . . . . .
H36A H 0.0699 0.9089 0.5355 0.038 Uiso 1 1 calc R . . . .
H36B H 0.0905 0.9822 0.4889 0.038 Uiso 1 1 calc R . . . .
C37 C 0.1623(3) 1.0412(3) 0.55258(12) 0.0366(7) Uani 1 1 d . . . . .
H37A H 0.2099 1.0914 0.5340 0.044 Uiso 1 1 calc R . . . .
H37B H 0.2099 1.0131 0.5797 0.044 Uiso 1 1 calc R . . . .
C38 C 0.0589(3) 1.0976(3) 0.57424(13) 0.0440(8) Uani 1 1 d . . . . .
H38A H 0.0057 1.1168 0.5478 0.066 Uiso 1 1 calc GR . . . .
H38B H 0.0849 1.1604 0.5913 0.066 Uiso 1 1 calc GR . . . .
H38C H 0.0195 1.0519 0.5976 0.066 Uiso 1 1 calc GR . . . .
C39 C 0.0408(3) 0.4296(2) 0.46938(11) 0.0299(6) Uani 1 1 d . . . . .
H39A H 0.0522 0.4693 0.5002 0.036 Uiso 1 1 calc R . . . .
H39B H -0.0430 0.4268 0.4629 0.036 Uiso 1 1 calc R . . . .
C40 C 0.0840(3) 0.3198(2) 0.47733(12) 0.0345(7) Uani 1 1 d . . . . .
H40A H 0.0399 0.2883 0.5047 0.041 Uiso 1 1 calc R . . . .
H40B H 0.1657 0.3231 0.4876 0.041 Uiso 1 1 calc R . . . .
C41 C 0.0747(3) 0.2495(3) 0.43276(13) 0.0378(7) Uani 1 1 d . . . . .
H41A H 0.1030 0.1797 0.4421 0.045 Uiso 1 1 calc R . . . .
H41B H 0.1265 0.2766 0.4069 0.045 Uiso 1 1 calc R . . . .
C42 C -0.0461(3) 0.2379(3) 0.41083(12) 0.0382(7) Uani 1 1 d . . . . .
H42A H -0.0749 0.3072 0.4011 0.046 Uiso 1 1 calc R . . . .
H42B H -0.0413 0.1947 0.3808 0.046 Uiso 1 1 calc R . . . .
C43 C -0.1315(3) 0.1888(3) 0.44604(14) 0.0486(9) Uani 1 1 d . . . . .
H43A H -0.2069 0.1835 0.4300 0.073 Uiso 1 1 calc GR . . . .
H43B H -0.1382 0.2320 0.4756 0.073 Uiso 1 1 calc GR . . . .
H43C H -0.1047 0.1194 0.4552 0.073 Uiso 1 1 calc GR . . . .
C99 C 0.2299(2) 0.5074(2) 0.43656(10) 0.0274(6) Uani 1 1 d . . . . .
H99A H 0.2405 0.5354 0.4702 0.033 Uiso 1 1 calc R . . . .
H99B H 0.2712 0.4404 0.4345 0.033 Uiso 1 1 calc R . . . .
O7 O 0.38988(18) 0.79755(19) 0.34287(8) 0.0367(5) Uani 1 1 d . . . . .
O8 O 0.34042(17) 0.63380(18) 0.32233(7) 0.0306(5) Uani 1 1 d . . . . .
O9 O 0.27054(19) 0.47056(18) 0.32819(8) 0.0363(5) Uani 1 1 d . . . . .
O10 O -0.08542(16) 0.83074(16) 0.42691(7) 0.0282(4) Uani 1 1 d . . . . .
O11 O -0.10970(17) 0.68685(16) 0.38115(7) 0.0269(4) Uani 1 1 d . . . . .
O12 O -0.09074(19) 0.52236(17) 0.35363(8) 0.0361(5) Uani 1 1 d . . . . .

loop_
_atom_site_aniso_label
_atom_site_aniso_U_11
_atom_site_aniso_U_22
_atom_site_aniso_U_33
_atom_site_aniso_U_23
_atom_site_aniso_U_13
_atom_site_aniso_U_12
C1 0.0188(12) 0.0375(15) 0.0211(13) -0.0006(11) -0.0036(10) -0.0037(11)
C2 0.0178(11) 0.0308(13) 0.0219(13) 0.0030(11) -0.0022(10) 0.0005(11)
C3 0.0201(12) 0.0308(13) 0.0172(11) 0.0048(10) -0.0032(10) 0.0004(11)
C4 0.0190(12) 0.0362(14) 0.0183(12) 0.0020(11) -0.0015(10) -0.0041(11)
C5 0.0267(13) 0.0400(15) 0.0208(13) -0.0036(11) 0.0022(11) -0.0070(13)
C6 0.0292(14) 0.0337(14) 0.0264(13) -0.0041(12) 0.0027(11) -0.0054(12)
C7 0.0228(12) 0.0319(14) 0.0212(13) -0.0026(11) 0.0027(10) -0.0014(11)
C8 0.0176(11) 0.0265(13) 0.0207(12) 0.0019(10) 0.0023(9) -0.0037(10)
C9 0.0203(12) 0.0276(14) 0.0247(13) 0.0002(11) 0.0031(10) -0.0009(11)
C10 0.0204(12) 0.0279(13) 0.0218(13) 0.0027(11) -0.0043(10) -0.0006(11)
C11 0.0183(11) 0.0265(12) 0.0176(12) 0.0024(10) 0.0001(9) -0.0027(10)
C12 0.0222(12) 0.0251(12) 0.0182(12) -0.0003(10) -0.0009(10) 0.0000(11)
C13 0.0213(12) 0.0283(13) 0.0210(12) 0.0052(10) -0.0026(10) -0.0015(11)
C14 0.0347(15) 0.0387(17) 0.0363(16) -0.0087(14) 0.0007(13) -0.0050(13)
C15 0.0406(17) 0.058(2) 0.0287(16) -0.0104(15) -0.0019(14) 0.0066(17)
C16 0.0342(17) 0.074(3) 0.059(2) -0.033(2) 0.0128(17) -0.0109(18)
C17 0.043(2) 0.115(4) 0.042(2) -0.026(2) 0.0084(17) 0.005(2)
C18 0.0210(12) 0.0250(13) 0.0256(13) 0.0009(10) -0.0014(10) -0.0009(10)
C19 0.0223(12) 0.0276(13) 0.0295(13) 0.0007(11) 0.0003(11) 0.0023(11)
C20 0.0261(14) 0.0265(13) 0.0274(13) -0.0010(11) -0.0012(11) -0.0017(11)
C21 0.0273(14) 0.0284(15) 0.0425(17) 0.0018(12) -0.0012(13) -0.0025(12)
C22 0.0347(16) 0.0297(15) 0.064(2) -0.0004(15) 0.0019(16) -0.0061(14)
O1 0.0273(10) 0.0405(12) 0.0289(10) -0.0006(9) -0.0015(8) -0.0109(9)
O2 0.0204(8) 0.0392(11) 0.0229(9) 0.0009(8) 0.0015(7) -0.0054(8)
O3 0.0260(10) 0.0381(11) 0.0334(10) -0.0021(9) 0.0034(8) 0.0049(9)
O4 0.0297(10) 0.0299(10) 0.0349(11) 0.0027(9) 0.0017(9) 0.0053(9)
O5 0.0278(10) 0.0284(9) 0.0210(9) 0.0027(7) -0.0042(7) 0.0034(8)
O6 0.0340(10) 0.0341(10) 0.0221(9) -0.0032(8) -0.0060(8) -0.0012(9)
C23 0.0185(12) 0.0392(15) 0.0254(14) 0.0036(12) 0.0017(11) 0.0040(11)
C24 0.0200(12) 0.0416(16) 0.0247(14) -0.0034(13) -0.0019(11) 0.0068(12)
C25 0.0206(12) 0.0371(15) 0.0206(13) -0.0024(11) -0.0036(10) 0.0056(11)
C26 0.0167(12) 0.0378(15) 0.0215(13) 0.0021(11) -0.0019(10) 0.0053(11)
C27 0.0199(13) 0.0341(14) 0.0239(13) -0.0011(11) -0.0013(10) -0.0012(11)
C28 0.0207(12) 0.0299(13) 0.0196(12) 0.0014(10) -0.0025(10) -0.0013(11)
C29 0.0218(12) 0.0282(12) 0.0168(11) -0.0006(10) -0.0015(10) -0.0007(11)
C30 0.0187(12) 0.0325(14) 0.0153(11) 0.0034(10) 0.0004(9) -0.0017(11)
C31 0.0172(11) 0.0328(14) 0.0179(12) 0.0029(10) 0.0014(10) -0.0030(11)
C32 0.0214(12) 0.0324(15) 0.0214(12) 0.0018(11) -0.0055(10) -0.0025(11)
C33 0.0222(12) 0.0304(14) 0.0169(12) 0.0030(10) -0.0031(10) -0.0046(11)
C34 0.0287(13) 0.0299(14) 0.0198(12) -0.0007(11) -0.0047(11) -0.0020(12)
C35 0.0240(13) 0.0323(14) 0.0227(13) 0.0000(11) -0.0034(10) -0.0020(11)
C36 0.0326(15) 0.0311(14) 0.0313(14) -0.0048(12) -0.0065(12) 0.0021(12)
C37 0.0413(17) 0.0344(16) 0.0342(16) -0.0062(13) -0.0013(14) -0.0018(14)
C38 0.055(2) 0.0372(17) 0.0399(18) -0.0062(14) 0.0011(16) 0.0071(16)
C39 0.0307(15) 0.0349(15) 0.0240(13) 0.0016(12) -0.0029(11) -0.0038(12)
C40 0.0310(15) 0.0371(16) 0.0355(15) 0.0095(13) -0.0061(13) -0.0036(13)
C41 0.0348(17) 0.0316(16) 0.0471(18) 0.0008(14) 0.0074(14) 0.0048(13)
C42 0.0443(18) 0.0387(16) 0.0315(16) -0.0063(13) -0.0002(14) -0.0025(14)
C43 0.0400(19) 0.064(2) 0.0415(18) -0.0086(17) 0.0002(15) -0.0137(18)
C99 0.0287(14) 0.0294(14) 0.0240(13) 0.0000(11) -0.0048(11) 0.0033(12)
O7 0.0281(10) 0.0484(13) 0.0335(11) 0.0078(10) 0.0071(9) 0.0035(10)
O8 0.0236(9) 0.0472(12) 0.0209(9) -0.0031(8) 0.0017(8) 0.0047(9)
O9 0.0339(11) 0.0451(12) 0.0297(11) -0.0123(9) -0.0010(9) 0.0038(10)
O10 0.0222(9) 0.0326(11) 0.0298(10) 0.0015(8) 0.0012(8) 0.0017(8)
O11 0.0215(9) 0.0349(10) 0.0245(9) 0.0012(8) -0.0057(7) -0.0014(8)
O12 0.0373(11) 0.0377(11) 0.0333(11) -0.0030(9) -0.0141(9) -0.0044(10)

_geom_special_details            
;
 All esds (except the esd in the dihedral angle between two l.s. planes)
 are estimated using the full covariance matrix.  The cell esds are taken
 into account individually in the estimation of esds in distances, angles
 and torsion angles; correlations between esds in cell parameters are only
 used when they are defined by crystal symmetry.  An approximate (isotropic)
 treatment of cell esds is used for estimating esds involving l.s. planes.
;
loop_
_geom_bond_atom_site_label_1
_geom_bond_atom_site_label_2
_geom_bond_distance
_geom_bond_site_symmetry_2
_geom_bond_publ_flag
C1 C4 1.484(4) . ?
C1 O1 1.195(4) . ?
C1 O2 1.391(4) . ?
C2 C3 1.495(4) . ?
C2 O2 1.400(3) . ?
C2 O3 1.183(4) . ?
C3 C4 1.340(4) . ?
C3 C13 1.483(4) . ?
C4 C5 1.493(4) . ?
C5 H5A 0.9900 . ?
C5 H5B 0.9900 . ?
C5 C6 1.558(4) . ?
C6 H6 1.0000 . ?
C6 C7 1.552(4) . ?
C6 C14 1.537(4) . ?
C7 H7A 0.9900 . ?
C7 H7B 0.9900 . ?
C7 C8 1.498(4) . ?
C8 C9 1.485(4) . ?
C8 C11 1.342(4) . ?
C9 O4 1.198(4) . ?
C9 O5 1.392(3) . ?
C10 C11 1.492(4) . ?
C10 O5 1.388(3) . ?
C10 O6 1.192(3) . ?
C11 C12 1.504(4) . ?
C12 H12 1.0000 . ?
C12 C13 1.537(3) . ?
C12 C18 1.538(4) . ?
C13 H13A 0.9900 . ?
C13 H13B 0.9900 . ?
C14 H14A 0.9900 . ?
C14 H14B 0.9900 . ?
C14 C15 1.507(5) . ?
C15 H15A 0.9900 . ?
C15 H15B 0.9900 . ?
C15 C16 1.520(5) . ?
C16 H16A 0.9900 . ?
C16 H16B 0.9900 . ?
C16 C17 1.510(6) . ?
C17 H17A 0.9800 . ?
C17 H17B 0.9800 . ?
C17 H17C 0.9800 . ?
C18 H18A 0.9900 . ?
C18 H18B 0.9900 . ?
C18 C19 1.519(4) . ?
C19 H19A 0.9900 . ?
C19 H19B 0.9900 . ?
C19 C20 1.515(4) . ?
C20 H20A 0.9900 . ?
C20 H20B 0.9900 . ?
C20 C21 1.512(4) . ?
C21 H21A 0.9900 . ?
C21 H21B 0.9900 . ?
C21 C22 1.527(4) . ?
C22 H22A 0.9800 . ?
C22 H22B 0.9800 . ?
C22 H22C 0.9800 . ?
C23 C26 1.491(4) . ?
C23 O7 1.195(4) . ?
C23 O8 1.387(4) . ?
C24 C25 1.483(4) . ?
C24 O8 1.384(4) . ?
C24 O9 1.195(4) . ?
C25 C26 1.331(4) . ?
C25 C99 1.495(4) . ?
C26 C27 1.496(4) . ?
C27 H27A 0.9900 . ?
C27 H27B 0.9900 . ?
C27 C28 1.545(4) . ?
C28 H28 1.0000 . ?
C28 C29 1.549(4) . ?
C28 C35 1.534(4) . ?
C29 H29A 0.9900 . ?
C29 H29B 0.9900 . ?
C29 C30 1.496(4) . ?
C30 C31 1.480(4) . ?
C30 C33 1.340(4) . ?
C31 O10 1.192(4) . ?
C31 O11 1.396(3) . ?
C32 C33 1.493(4) . ?
C32 O11 1.394(4) . ?
C32 O12 1.188(4) . ?
C33 C34 1.488(4) . ?
C34 H34 1.0000 . ?
C34 C39 1.547(4) . ?
C34 C99 1.559(4) . ?
C35 H35A 0.9900 . ?
C35 H35B 0.9900 . ?
C35 C36 1.520(4) . ?
C36 H36A 0.9900 . ?
C36 H36B 0.9900 . ?
C36 C37 1.521(4) . ?
C37 H37A 0.9900 . ?
C37 H37B 0.9900 . ?
C37 C38 1.522(5) . ?
C38 H38A 0.9800 . ?
C38 H38B 0.9800 . ?
C38 H38C 0.9800 . ?
C39 H39A 0.9900 . ?
C39 H39B 0.9900 . ?
C39 C40 1.516(4) . ?
C40 H40A 0.9900 . ?
C40 H40B 0.9900 . ?
C40 C41 1.517(5) . ?
C41 H41A 0.9900 . ?
C41 H41B 0.9900 . ?
C41 C42 1.532(5) . ?
C42 H42A 0.9900 . ?
C42 H42B 0.9900 . ?
C42 C43 1.517(5) . ?
C43 H43A 0.9800 . ?
C43 H43B 0.9800 . ?
C43 H43C 0.9800 . ?
C99 H99A 0.9900 . ?
C99 H99B 0.9900 . ?

loop_
_geom_angle_atom_site_label_1
_geom_angle_atom_site_label_2
_geom_angle_atom_site_label_3
_geom_angle
_geom_angle_site_symmetry_1
_geom_angle_site_symmetry_3
_geom_angle_publ_flag
O1 C1 C4 130.1(3) . . ?
O1 C1 O2 120.8(3) . . ?
O2 C1 C4 109.0(2) . . ?
O2 C2 C3 108.1(2) . . ?
O3 C2 C3 130.8(3) . . ?
O3 C2 O2 121.1(2) . . ?
C4 C3 C2 107.8(2) . . ?
C4 C3 C13 130.8(3) . . ?
C13 C3 C2 121.2(2) . . ?
C1 C4 C5 120.8(3) . . ?
C3 C4 C1 107.7(2) . . ?
C3 C4 C5 131.4(3) . . ?
C4 C5 H5A 109.3 . . ?
C4 C5 H5B 109.3 . . ?
C4 C5 C6 111.8(2) . . ?
H5A C5 H5B 107.9 . . ?
C6 C5 H5A 109.3 . . ?
C6 C5 H5B 109.3 . . ?
C5 C6 H6 107.8 . . ?
C7 C6 C5 110.7(2) . . ?
C7 C6 H6 107.8 . . ?
C14 C6 C5 111.2(2) . . ?
C14 C6 H6 107.8 . . ?
C14 C6 C7 111.4(2) . . ?
C6 C7 H7A 108.5 . . ?
C6 C7 H7B 108.5 . . ?
H7A C7 H7B 107.5 . . ?
C8 C7 C6 115.0(2) . . ?
C8 C7 H7A 108.5 . . ?
C8 C7 H7B 108.5 . . ?
C9 C8 C7 118.4(2) . . ?
C11 C8 C7 134.2(3) . . ?
C11 C8 C9 107.3(2) . . ?
O4 C9 C8 130.2(3) . . ?
O4 C9 O5 120.5(3) . . ?
O5 C9 C8 109.2(2) . . ?
O5 C10 C11 108.8(2) . . ?
O6 C10 C11 130.0(3) . . ?
O6 C10 O5 121.2(2) . . ?
C8 C11 C10 107.6(2) . . ?
C8 C11 C12 134.5(2) . . ?
C10 C11 C12 117.9(2) . . ?
C11 C12 H12 107.3 . . ?
C11 C12 C13 113.9(2) . . ?
C11 C12 C18 109.6(2) . . ?
C13 C12 H12 107.3 . . ?
C13 C12 C18 111.1(2) . . ?
C18 C12 H12 107.3 . . ?
C3 C13 C12 112.3(2) . . ?
C3 C13 H13A 109.1 . . ?
C3 C13 H13B 109.1 . . ?
C12 C13 H13A 109.1 . . ?
C12 C13 H13B 109.1 . . ?
H13A C13 H13B 107.9 . . ?
C6 C14 H14A 108.1 . . ?
C6 C14 H14B 108.1 . . ?
H14A C14 H14B 107.3 . . ?
C15 C14 C6 116.7(3) . . ?
C15 C14 H14A 108.1 . . ?
C15 C14 H14B 108.1 . . ?
C14 C15 H15A 109.0 . . ?
C14 C15 H15B 109.0 . . ?
C14 C15 C16 112.8(3) . . ?
H15A C15 H15B 107.8 . . ?
C16 C15 H15A 109.0 . . ?
C16 C15 H15B 109.0 . . ?
C15 C16 H16A 109.0 . . ?
C15 C16 H16B 109.0 . . ?
H16A C16 H16B 107.8 . . ?
C17 C16 C15 112.8(4) . . ?
C17 C16 H16A 109.0 . . ?
C17 C16 H16B 109.0 . . ?
C16 C17 H17A 109.5 . . ?
C16 C17 H17B 109.5 . . ?
C16 C17 H17C 109.5 . . ?
H17A C17 H17B 109.5 . . ?
H17A C17 H17C 109.5 . . ?
H17B C17 H17C 109.5 . . ?
C12 C18 H18A 108.6 . . ?
C12 C18 H18B 108.6 . . ?
H18A C18 H18B 107.6 . . ?
C19 C18 C12 114.5(2) . . ?
C19 C18 H18A 108.6 . . ?
C19 C18 H18B 108.6 . . ?
C18 C19 H19A 109.2 . . ?
C18 C19 H19B 109.2 . . ?
H19A C19 H19B 107.9 . . ?
C20 C19 C18 111.9(2) . . ?
C20 C19 H19A 109.2 . . ?
C20 C19 H19B 109.2 . . ?
C19 C20 H20A 108.6 . . ?
C19 C20 H20B 108.6 . . ?
H20A C20 H20B 107.5 . . ?
C21 C20 C19 114.8(2) . . ?
C21 C20 H20A 108.6 . . ?
C21 C20 H20B 108.6 . . ?
C20 C21 H21A 109.4 . . ?
C20 C21 H21B 109.4 . . ?
C20 C21 C22 111.0(3) . . ?
H21A C21 H21B 108.0 . . ?
C22 C21 H21A 109.4 . . ?
C22 C21 H21B 109.4 . . ?
C21 C22 H22A 109.5 . . ?
C21 C22 H22B 109.5 . . ?
C21 C22 H22C 109.5 . . ?
H22A C22 H22B 109.5 . . ?
H22A C22 H22C 109.5 . . ?
H22B C22 H22C 109.5 . . ?
C1 O2 C2 107.3(2) . . ?
C10 O5 C9 107.0(2) . . ?
O7 C23 C26 129.5(3) . . ?
O7 C23 O8 121.7(3) . . ?
O8 C23 C26 108.7(2) . . ?
O8 C24 C25 108.4(2) . . ?
O9 C24 C25 129.3(3) . . ?
O9 C24 O8 122.2(3) . . ?
C24 C25 C99 120.6(3) . . ?
C26 C25 C24 108.3(3) . . ?
C26 C25 C99 131.1(3) . . ?
C23 C26 C27 121.4(3) . . ?
C25 C26 C23 107.0(3) . . ?
C25 C26 C27 131.6(3) . . ?
C26 C27 H27A 108.2 . . ?
C26 C27 H27B 108.2 . . ?
C26 C27 C28 116.3(2) . . ?
H27A C27 H27B 107.4 . . ?
C28 C27 H27A 108.2 . . ?
C28 C27 H27B 108.2 . . ?
C27 C28 H28 108.6 . . ?
C27 C28 C29 111.5(2) . . ?
C29 C28 H28 108.6 . . ?
C35 C28 C27 109.0(2) . . ?
C35 C28 H28 108.6 . . ?
C35 C28 C29 110.6(2) . . ?
C28 C29 H29A 108.5 . . ?
C28 C29 H29B 108.5 . . ?
H29A C29 H29B 107.5 . . ?
C30 C29 C28 115.2(2) . . ?
C30 C29 H29A 108.5 . . ?
C30 C29 H29B 108.5 . . ?
C31 C30 C29 119.1(2) . . ?
C33 C30 C29 133.3(3) . . ?
C33 C30 C31 107.5(2) . . ?
O10 C31 C30 130.3(3) . . ?
O10 C31 O11 120.6(3) . . ?
O11 C31 C30 109.1(2) . . ?
O11 C32 C33 108.2(2) . . ?
O12 C32 C33 130.0(3) . . ?
O12 C32 O11 121.7(2) . . ?
C30 C33 C32 108.0(2) . . ?
C30 C33 C34 133.1(2) . . ?
C34 C33 C32 118.9(2) . . ?
C33 C34 H34 107.7 . . ?
C33 C34 C39 108.7(2) . . ?
C33 C34 C99 112.9(2) . . ?
C39 C34 H34 107.7 . . ?
C39 C34 C99 112.0(2) . . ?
C99 C34 H34 107.7 . . ?
C28 C35 H35A 108.2 . . ?
C28 C35 H35B 108.2 . . ?
H35A C35 H35B 107.4 . . ?
C36 C35 C28 116.2(2) . . ?
C36 C35 H35A 108.2 . . ?
C36 C35 H35B 108.2 . . ?
C35 C36 H36A 108.9 . . ?
C35 C36 H36B 108.9 . . ?
C35 C36 C37 113.2(3) . . ?
H36A C36 H36B 107.7 . . ?
C37 C36 H36A 108.9 . . ?
C37 C36 H36B 108.9 . . ?
C36 C37 H37A 109.1 . . ?
C36 C37 H37B 109.1 . . ?
C36 C37 C38 112.5(3) . . ?
H37A C37 H37B 107.8 . . ?
C38 C37 H37A 109.1 . . ?
C38 C37 H37B 109.1 . . ?
C37 C38 H38A 109.5 . . ?
C37 C38 H38B 109.5 . . ?
C37 C38 H38C 109.5 . . ?
H38A C38 H38B 109.5 . . ?
H38A C38 H38C 109.5 . . ?
H38B C38 H38C 109.5 . . ?
C34 C39 H39A 108.5 . . ?
C34 C39 H39B 108.5 . . ?
H39A C39 H39B 107.5 . . ?
C40 C39 C34 115.2(3) . . ?
C40 C39 H39A 108.5 . . ?
C40 C39 H39B 108.5 . . ?
C39 C40 H40A 108.6 . . ?
C39 C40 H40B 108.6 . . ?
C39 C40 C41 114.8(3) . . ?
H40A C40 H40B 107.5 . . ?
C41 C40 H40A 108.6 . . ?
C41 C40 H40B 108.6 . . ?
C40 C41 H41A 108.3 . . ?
C40 C41 H41B 108.3 . . ?
C40 C41 C42 115.8(3) . . ?
H41A C41 H41B 107.4 . . ?
C42 C41 H41A 108.3 . . ?
C42 C41 H41B 108.3 . . ?
C41 C42 H42A 108.9 . . ?
C41 C42 H42B 108.9 . . ?
H42A C42 H42B 107.7 . . ?
C43 C42 C41 113.2(3) . . ?
C43 C42 H42A 108.9 . . ?
C43 C42 H42B 108.9 . . ?
C42 C43 H43A 109.5 . . ?
C42 C43 H43B 109.5 . . ?
C42 C43 H43C 109.5 . . ?
H43A C43 H43B 109.5 . . ?
H43A C43 H43C 109.5 . . ?
H43B C43 H43C 109.5 . . ?
C25 C99 C34 111.1(2) . . ?
C25 C99 H99A 109.4 . . ?
C25 C99 H99B 109.4 . . ?
C34 C99 H99A 109.4 . . ?
C34 C99 H99B 109.4 . . ?
H99A C99 H99B 108.0 . . ?
C24 O8 C23 107.4(2) . . ?
C32 O11 C31 107.2(2) . . ?

loop_
_geom_torsion_atom_site_label_1
_geom_torsion_atom_site_label_2
_geom_torsion_atom_site_label_3
_geom_torsion_atom_site_label_4
_geom_torsion
_geom_torsion_site_symmetry_1
_geom_torsion_site_symmetry_2
_geom_torsion_site_symmetry_3
_geom_torsion_site_symmetry_4
_geom_torsion_publ_flag
C1 C4 C5 C6 88.6(3) . . . . ?
C2 C3 C4 C1 1.8(3) . . . . ?
C2 C3 C4 C5 177.4(3) . . . . ?
C2 C3 C13 C12 -66.4(3) . . . . ?
C3 C2 O2 C1 -0.7(3) . . . . ?
C3 C4 C5 C6 -86.5(4) . . . . ?
C4 C1 O2 C2 1.8(3) . . . . ?
C4 C3 C13 C12 108.9(3) . . . . ?
C4 C5 C6 C7 74.2(3) . . . . ?
C4 C5 C6 C14 -161.4(3) . . . . ?
C5 C6 C7 C8 -92.8(3) . . . . ?
C5 C6 C14 C15 -66.3(4) . . . . ?
C6 C7 C8 C9 -78.7(3) . . . . ?
C6 C7 C8 C11 105.4(3) . . . . ?
C6 C14 C15 C16 -172.0(3) . . . . ?
C7 C6 C14 C15 57.7(4) . . . . ?
C7 C8 C9 O4 4.3(4) . . . . ?
C7 C8 C9 O5 -175.2(2) . . . . ?
C7 C8 C11 C10 173.4(3) . . . . ?
C7 C8 C11 C12 -4.6(5) . . . . ?
C8 C9 O5 C10 0.2(3) . . . . ?
C8 C11 C12 C13 -32.8(4) . . . . ?
C8 C11 C12 C18 92.2(3) . . . . ?
C9 C8 C11 C10 -2.9(3) . . . . ?
C9 C8 C11 C12 179.1(3) . . . . ?
C10 C11 C12 C13 149.3(2) . . . . ?
C10 C11 C12 C18 -85.6(3) . . . . ?
C11 C8 C9 O4 -178.8(3) . . . . ?
C11 C8 C9 O5 1.8(3) . . . . ?
C11 C10 O5 C9 -1.9(3) . . . . ?
C11 C12 C13 C3 -50.0(3) . . . . ?
C11 C12 C18 C19 169.1(2) . . . . ?
C12 C18 C19 C20 -177.7(2) . . . . ?
C13 C3 C4 C1 -173.9(3) . . . . ?
C13 C3 C4 C5 1.6(5) . . . . ?
C13 C12 C18 C19 -64.1(3) . . . . ?
C14 C6 C7 C8 142.9(3) . . . . ?
C14 C15 C16 C17 177.7(3) . . . . ?
C18 C12 C13 C3 -174.3(2) . . . . ?
C18 C19 C20 C21 176.7(2) . . . . ?
C19 C20 C21 C22 179.8(3) . . . . ?
O1 C1 C4 C3 175.7(3) . . . . ?
O1 C1 C4 C5 -0.4(5) . . . . ?
O1 C1 O2 C2 -176.5(2) . . . . ?
O2 C1 C4 C3 -2.3(3) . . . . ?
O2 C1 C4 C5 -178.5(2) . . . . ?
O2 C2 C3 C4 -0.7(3) . . . . ?
O2 C2 C3 C13 175.5(2) . . . . ?
O3 C2 C3 C4 179.2(3) . . . . ?
O3 C2 C3 C13 -4.6(4) . . . . ?
O3 C2 O2 C1 179.3(2) . . . . ?
O4 C9 O5 C10 -179.3(2) . . . . ?
O5 C10 C11 C8 3.1(3) . . . . ?
O5 C10 C11 C12 -178.5(2) . . . . ?
O6 C10 C11 C8 -175.3(3) . . . . ?
O6 C10 C11 C12 3.1(4) . . . . ?
O6 C10 O5 C9 176.6(3) . . . . ?
C23 C26 C27 C28 98.3(3) . . . . ?
C24 C25 C26 C23 -1.2(3) . . . . ?
C24 C25 C26 C27 -179.9(3) . . . . ?
C24 C25 C99 C34 -69.7(3) . . . . ?
C25 C24 O8 C23 -2.4(3) . . . . ?
C25 C26 C27 C28 -83.1(4) . . . . ?
C26 C23 O8 C24 1.6(3) . . . . ?
C26 C25 C99 C34 106.9(3) . . . . ?
C26 C27 C28 C29 65.6(3) . . . . ?
C26 C27 C28 C35 -172.1(2) . . . . ?
C27 C28 C29 C30 -87.5(3) . . . . ?
C27 C28 C35 C36 175.6(2) . . . . ?
C28 C29 C30 C31 -76.6(3) . . . . ?
C28 C29 C30 C33 107.2(3) . . . . ?
C28 C35 C36 C37 -170.6(3) . . . . ?
C29 C28 C35 C36 -61.4(3) . . . . ?
C29 C30 C31 O10 -1.7(4) . . . . ?
C29 C30 C31 O11 -179.6(2) . . . . ?
C29 C30 C33 C32 178.1(3) . . . . ?
C29 C30 C33 C34 1.2(5) . . . . ?
C30 C31 O11 C32 2.2(3) . . . . ?
C30 C33 C34 C39 83.9(4) . . . . ?
C30 C33 C34 C99 -41.0(4) . . . . ?
C31 C30 C33 C32 1.7(3) . . . . ?
C31 C30 C33 C34 -175.3(3) . . . . ?
C32 C33 C34 C39 -92.7(3) . . . . ?
C32 C33 C34 C99 142.4(2) . . . . ?
C33 C30 C31 O10 175.4(3) . . . . ?
C33 C30 C31 O11 -2.5(3) . . . . ?
C33 C32 O11 C31 -1.2(3) . . . . ?
C33 C34 C39 C40 170.5(2) . . . . ?
C33 C34 C99 C25 -46.4(3) . . . . ?
C34 C39 C40 C41 -57.0(3) . . . . ?
C35 C28 C29 C30 151.1(2) . . . . ?
C35 C36 C37 C38 -171.1(3) . . . . ?
C39 C34 C99 C25 -169.4(2) . . . . ?
C39 C40 C41 C42 -56.6(4) . . . . ?
C40 C41 C42 C43 -62.6(4) . . . . ?
C99 C25 C26 C23 -178.2(3) . . . . ?
C99 C25 C26 C27 3.1(5) . . . . ?
C99 C34 C39 C40 -64.1(3) . . . . ?
O7 C23 C26 C25 -179.0(3) . . . . ?
O7 C23 C26 C27 -0.2(5) . . . . ?
O7 C23 O8 C24 -179.4(3) . . . . ?
O8 C23 C26 C25 -0.2(3) . . . . ?
O8 C23 C26 C27 178.7(2) . . . . ?
O8 C24 C25 C26 2.3(3) . . . . ?
O8 C24 C25 C99 179.6(2) . . . . ?
O9 C24 C25 C26 -177.7(3) . . . . ?
O9 C24 C25 C99 -0.3(5) . . . . ?
O9 C24 O8 C23 177.6(3) . . . . ?
O10 C31 O11 C32 -175.9(2) . . . . ?
O11 C32 C33 C30 -0.3(3) . . . . ?
O11 C32 C33 C34 177.1(2) . . . . ?
O12 C32 C33 C30 179.1(3) . . . . ?
O12 C32 C33 C34 -3.5(4) . . . . ?
O12 C32 O11 C31 179.3(3) . . . . ?

_shelx_res_file                  
;
TITL testo1 in P2(1)2(1)2(1)
CELL 1.54178 11.6173 12.8803 27.1937 90 90 90
ZERR 8 0.0023 0.0026 0.0054 0 0 0
LATT -1
SYMM 0.5-X,-Y,0.5+Z
SYMM 0.5+X,0.5-Y,-Z
SYMM -X,0.5+Y,0.5-Z
SFAC C H O
UNIT 176 224 48

L.S. 10
PLAN  5
TEMP -173.14
BOND $H
CONF
fmap 2 53
acta
REM <olex2.extras>
REM <HklSrc "%.\\SCY9_388b.hkl">
REM </olex2.extras>

WGHT    0.105000    0.854400
FVAR       0.14380
C1    1    0.557989    0.729742    0.694383    11.00000    0.01876    0.03749 =
         0.02107   -0.00064   -0.00360   -0.00373
C2    1    0.532564    0.571201    0.661494    11.00000    0.01779    0.03079 =
         0.02195    0.00299   -0.00223    0.00045
C3    1    0.448935    0.583567    0.702875    11.00000    0.02008    0.03079 =
         0.01719    0.00480   -0.00322    0.00036
C4    1    0.465996    0.677307    0.722942    11.00000    0.01901    0.03624 =
         0.01835    0.00199   -0.00145   -0.00414
C5    1    0.405318    0.732513    0.763682    11.00000    0.02669    0.03997 =
         0.02079   -0.00359    0.00222   -0.00696
AFIX  23
H5A   2    0.459371    0.781369    0.779702    11.00000   -1.20000
H5B   2    0.380334    0.681297    0.788641    11.00000   -1.20000
AFIX   0
C6    1    0.298429    0.793650    0.744747    11.00000    0.02916    0.03365 =
         0.02645   -0.00406    0.00267   -0.00541
AFIX  13
H6    2    0.321055    0.829939    0.713708    11.00000   -1.20000
AFIX   0
C7    1    0.198360    0.718305    0.732336    11.00000    0.02281    0.03187 =
         0.02124   -0.00259    0.00265   -0.00136
AFIX  23
H7A   2    0.205128    0.656313    0.753663    11.00000   -1.20000
H7B   2    0.124688    0.752915    0.740466    11.00000   -1.20000
AFIX   0
C8    1    0.193721    0.683207    0.679858    11.00000    0.01761    0.02650 =
         0.02073    0.00187    0.00235   -0.00368
C9    1    0.144887    0.755036    0.642600    11.00000    0.02033    0.02757 =
         0.02469    0.00024    0.00306   -0.00090
C10   1    0.182509    0.605187    0.604397    11.00000    0.02042    0.02786 =
         0.02178    0.00270   -0.00432   -0.00059
C11   1    0.219726    0.594312    0.656648    11.00000    0.01829    0.02647 =
         0.01758    0.00241    0.00014   -0.00271
C12   1    0.271900    0.492673    0.672276    11.00000    0.02215    0.02513 =
         0.01816   -0.00032   -0.00092    0.00000
AFIX  13
H12   2    0.312187    0.462866    0.643006    11.00000   -1.20000
AFIX   0
C13   1    0.361426    0.502826    0.713592    11.00000    0.02127    0.02828 =
         0.02096    0.00520   -0.00256   -0.00151
AFIX  23
H13A  2    0.321619    0.520385    0.744689    11.00000   -1.20000
H13B  2    0.400463    0.435201    0.718206    11.00000   -1.20000
AFIX   0
C14   1    0.260768    0.876714    0.781994    11.00000    0.03472    0.03866 =
         0.03630   -0.00872    0.00071   -0.00497
AFIX  23
H14A  2    0.327584    0.922266    0.788707    11.00000   -1.20000
H14B  2    0.200677    0.920100    0.766372    11.00000   -1.20000
AFIX   0
C15   1    0.214778    0.838340    0.830519    11.00000    0.04060    0.05825 =
         0.02866   -0.01042   -0.00187    0.00656
AFIX  23
H15A  2    0.277816    0.804169    0.848909    11.00000   -1.20000
H15B  2    0.154439    0.785682    0.824289    11.00000   -1.20000
AFIX   0
C16   1    0.164499    0.924769    0.861944    11.00000    0.03419    0.07357 =
         0.05888   -0.03341    0.01278   -0.01093
AFIX  23
H16A  2    0.225670    0.975950    0.869345    11.00000   -1.20000
H16B  2    0.103638    0.960837    0.843036    11.00000   -1.20000
AFIX   0
C17   1    0.114105    0.885599    0.909653    11.00000    0.04272    0.11476 =
         0.04201   -0.02626    0.00843    0.00517
AFIX 137
H17A  2    0.056303    0.832189    0.902654    11.00000   -1.50000
H17B  2    0.077855    0.943344    0.927283    11.00000   -1.50000
H17C  2    0.175452    0.855846    0.929981    11.00000   -1.50000
AFIX   0
C18   1    0.175745    0.416420    0.686714    11.00000    0.02099    0.02500 =
         0.02557    0.00086   -0.00138   -0.00089
AFIX  23
H18A  2    0.139677    0.440985    0.717578    11.00000   -1.20000
H18B  2    0.115913    0.417438    0.660796    11.00000   -1.20000
AFIX   0
C19   1    0.215614    0.305147    0.694021    11.00000    0.02234    0.02762 =
         0.02948    0.00071    0.00032    0.00234
AFIX  23
H19A  2    0.254068    0.280623    0.663680    11.00000   -1.20000
H19B  2    0.272601    0.302822    0.721067    11.00000   -1.20000
AFIX   0
C20   1    0.116318    0.233312    0.706108    11.00000    0.02611    0.02652 =
         0.02738   -0.00102   -0.00123   -0.00169
AFIX  23
H20A  2    0.080835    0.256546    0.737324    11.00000   -1.20000
H20B  2    0.057407    0.239887    0.679987    11.00000   -1.20000
AFIX   0
C21   1    0.148688    0.120074    0.711075    11.00000    0.02735    0.02844 =
         0.04249    0.00181   -0.00118   -0.00246
AFIX  23
H21A  2    0.207014    0.112252    0.737357    11.00000   -1.20000
H21B  2    0.183103    0.095453    0.679878    11.00000   -1.20000
AFIX   0
C22   1    0.043443    0.053976    0.723399    11.00000    0.03465    0.02972 =
         0.06366   -0.00040    0.00190   -0.00608
AFIX 137
H22A  2   -0.019377    0.071027    0.700744    11.00000   -1.50000
H22B  2    0.019072    0.068176    0.757238    11.00000   -1.50000
H22C  2    0.063094   -0.019692    0.720124    11.00000   -1.50000
AFIX   0
O1    3    0.595896    0.815639    0.697935    11.00000    0.02729    0.04051 =
         0.02888   -0.00059   -0.00151   -0.01089
O2    3    0.597653    0.662410    0.658145    11.00000    0.02037    0.03918 =
         0.02294    0.00086    0.00153   -0.00541
O3    3    0.548414    0.500971    0.634271    11.00000    0.02601    0.03813 =
         0.03338   -0.00209    0.00343    0.00492
O4    3    0.111794    0.842684    0.646723    11.00000    0.02969    0.02989 =
         0.03485    0.00269    0.00165    0.00530
O5    3    0.139823    0.704743    0.597362    11.00000    0.02784    0.02840 =
         0.02099    0.00273   -0.00417    0.00344
O6    3    0.183270    0.543264    0.571813    11.00000    0.03400    0.03410 =
         0.02206   -0.00315   -0.00600   -0.00125

C23   1    0.352019    0.715357    0.355237    11.00000    0.01853    0.03921 =
         0.02541    0.00359    0.00167    0.00402
C24   1    0.293571    0.550914    0.347793    11.00000    0.02000    0.04157 =
         0.02474   -0.00339   -0.00190    0.00681
C25   1    0.279637    0.581605    0.400009    11.00000    0.02058    0.03708 =
         0.02060   -0.00242   -0.00360    0.00562
C26   1    0.312834    0.680025    0.404706    11.00000    0.01668    0.03776 =
         0.02149    0.00213   -0.00194    0.00533
C27   1    0.317424    0.750420    0.448424    11.00000    0.01992    0.03414 =
         0.02391   -0.00114   -0.00126   -0.00125
AFIX  23
H27A  2    0.376527    0.804203    0.442185    11.00000   -1.20000
H27B  2    0.343369    0.709284    0.477109    11.00000   -1.20000
AFIX   0
C28   1    0.203878    0.805534    0.462354    11.00000    0.02073    0.02992 =
         0.01961    0.00135   -0.00248   -0.00129
AFIX  13
H28   2    0.174292    0.843088    0.432755    11.00000   -1.20000
AFIX   0
C29   1    0.111176    0.726999    0.479434    11.00000    0.02175    0.02822 =
         0.01677   -0.00059   -0.00151   -0.00069
AFIX  23
H29A  2    0.149958    0.669597    0.497088    11.00000   -1.20000
H29B  2    0.059686    0.762184    0.503177    11.00000   -1.20000
AFIX   0
C30   1    0.039018    0.681543    0.439264    11.00000    0.01869    0.03249 =
         0.01530    0.00344    0.00042   -0.00174
C31   1   -0.053861    0.745018    0.417301    11.00000    0.01723    0.03281 =
         0.01792    0.00295    0.00136   -0.00295
C32   1   -0.059092    0.588715    0.380788    11.00000    0.02137    0.03240 =
         0.02145    0.00175   -0.00551   -0.00255
C33   1    0.034883    0.587579    0.418229    11.00000    0.02219    0.03041 =
         0.01693    0.00303   -0.00311   -0.00462
C34   1    0.099178    0.489348    0.426825    11.00000    0.02872    0.02987 =
         0.01976   -0.00070   -0.00471   -0.00199
AFIX  13
H34   2    0.092090    0.445999    0.396469    11.00000   -1.20000
AFIX   0
C35   1    0.228379    0.885319    0.502900    11.00000    0.02400    0.03230 =
         0.02273    0.00005   -0.00336   -0.00202
AFIX  23
H35A  2    0.256991    0.847697    0.532198    11.00000   -1.20000
H35B  2    0.291137    0.931393    0.491484    11.00000   -1.20000
AFIX   0
C36   1    0.127525    0.952804    0.518585    11.00000    0.03264    0.03106 =
         0.03127   -0.00478   -0.00646    0.00206
AFIX  23
H36A  2    0.069937    0.908858    0.535522    11.00000   -1.20000
H36B  2    0.090536    0.982211    0.488893    11.00000   -1.20000
AFIX   0
C37   1    0.162270    1.041200    0.552583    11.00000    0.04130    0.03437 =
         0.03423   -0.00622   -0.00132   -0.00179
AFIX  23
H37A  2    0.209931    1.091407    0.534001    11.00000   -1.20000
H37B  2    0.209879    1.013102    0.579686    11.00000   -1.20000
AFIX   0
C38   1    0.058910    1.097586    0.574244    11.00000    0.05503    0.03721 =
         0.03986   -0.00615    0.00110    0.00707
AFIX 137
H38A  2    0.005746    1.116768    0.547780    11.00000   -1.50000
H38B  2    0.084944    1.160398    0.591271    11.00000   -1.50000
H38C  2    0.019486    1.051901    0.597628    11.00000   -1.50000
AFIX   0
C39   1    0.040772    0.429608    0.469382    11.00000    0.03069    0.03487 =
         0.02405    0.00163   -0.00288   -0.00379
AFIX  23
H39A  2    0.052191    0.469319    0.500168    11.00000   -1.20000
H39B  2   -0.043036    0.426795    0.462924    11.00000   -1.20000
AFIX   0
C40   1    0.084000    0.319832    0.477329    11.00000    0.03098    0.03709 =
         0.03549    0.00946   -0.00611   -0.00360
AFIX  23
H40A  2    0.039949    0.288305    0.504682    11.00000   -1.20000
H40B  2    0.165699    0.323065    0.487568    11.00000   -1.20000
AFIX   0
C41   1    0.074657    0.249526    0.432764    11.00000    0.03482    0.03159 =
         0.04706    0.00077    0.00738    0.00477
AFIX  23
H41A  2    0.102970    0.179732    0.442052    11.00000   -1.20000
H41B  2    0.126478    0.276607    0.406865    11.00000   -1.20000
AFIX   0
C42   1   -0.046138    0.237855    0.410826    11.00000    0.04435    0.03872 =
         0.03147   -0.00627   -0.00024   -0.00246
AFIX  23
H42A  2   -0.074862    0.307226    0.401071    11.00000   -1.20000
H42B  2   -0.041301    0.194686    0.380776    11.00000   -1.20000
AFIX   0
C43   1   -0.131532    0.188833    0.446041    11.00000    0.04003    0.06430 =
         0.04147   -0.00861    0.00017   -0.01372
AFIX 137
H43A  2   -0.206894    0.183500    0.430046    11.00000   -1.50000
H43B  2   -0.138175    0.231961    0.475594    11.00000   -1.50000
H43C  2   -0.104709    0.119359    0.455238    11.00000   -1.50000
AFIX   0
C99   1    0.229888    0.507437    0.436556    11.00000    0.02875    0.02944 =
         0.02400    0.00000   -0.00483    0.00328
AFIX  23
H99A  2    0.240515    0.535438    0.470154    11.00000   -1.20000
H99B  2    0.271231    0.440367    0.434501    11.00000   -1.20000
AFIX   0
O7    3    0.389876    0.797553    0.342870    11.00000    0.02807    0.04843 =
         0.03352    0.00784    0.00709    0.00351
O8    3    0.340419    0.633802    0.322328    11.00000    0.02360    0.04719 =
         0.02091   -0.00310    0.00172    0.00467
O9    3    0.270544    0.470559    0.328190    11.00000    0.03393    0.04513 =
         0.02973   -0.01226   -0.00099    0.00375
O10   3   -0.085421    0.830742    0.426914    11.00000    0.02220    0.03259 =
         0.02980    0.00146    0.00125    0.00175
O11   3   -0.109705    0.686849    0.381151    11.00000    0.02148    0.03488 =
         0.02445    0.00117   -0.00574   -0.00136
O12   3   -0.090743    0.522365    0.353629    11.00000    0.03732    0.03768 =
         0.03327   -0.00300   -0.01408   -0.00444
HKLF 4

REM  testo1 in P2(1)2(1)2(1)
REM R1 =  0.0539 for    7094 Fo > 4sig(Fo)  and  0.0541 for all    7142 data
REM    509 parameters refined using      0 restraints

END

WGHT      0.1050      0.8544

REM Highest difference peak  0.468,  deepest hole -0.350,  1-sigma level  0.077
Q1    1   0.2705  0.8162  0.8024  11.00000  0.05    0.47
Q2    1   0.3773  0.7038  0.3197  11.00000  0.05    0.31
Q3    1   0.2976  0.5358  0.3082  11.00000  0.05    0.31
Q4    1   0.1032  0.4027  0.4607  11.00000  0.05    0.30
Q5    1   0.2388  0.7584  0.8434  11.00000  0.05    0.30
;
_shelx_res_checksum              34299
_olex2_submission_special_instructions 'No special instructions were received'
